# Supplementary material for: Acylcarnitines profile best predicts survival in horses with atypical myopathy
Source: PLoS One. 2017 Aug 28;12(8):e0182761. doi: 10.1371/journal.pone.0182761 (PMC5573150; doi:10.1371/journal.pone.0182761)
Supplement: S1 Table — (XLSX) [file pone.0182761.s001.xlsx]

## Sheet: data_dom
		???	???	???						Descriptif	Y2	CaTot_MOM	Data ajoutées	???	c1	c2	C2_MOM	c3	c4	c5	c6	c7	c8	c9	C8:1_MOM	c10	c11	c12	C10:2_MOM	c13	c14	c15	c16	c17	c18	c19	c20	c21	c22	c23	c24	c25	c26	c27	c28	c29	c30	c31	c32
Our Ref.	Saison	Hours	Days	Alive>48h	A= AM survivors; B=AM décédés; C=RER; D=Controls (healthy)	MOM^4	PSSM	survivant (1=Oui)	Pronostic de survie (C4; C8DC; C10:2)	Euthanasy	CaTot		CK	Hypoglycine A (µM/L)	C0	C2		C3	C4	C5:1	C5	C6, hexanoylcarnitine	C5OH	C8:1		C8	C3DC, malonylcarnitine	C10:2		C10:1	C10	C4DC	C5DC, glutarylcarnitine	C12:1	C12	C6DC	C14:2	C14:1	C14	C8DC	C14OH	C16:1, hexadecenoylcarnitine	C16	C10DC	C16:1OH	C16OH	C18:2	C18:1, oleylcarnitine	C18
MA Surv1	Aut	6	11	1	A	622.186		1	0.9601	0	2.54	0.861017	22380	4.38	59.134	27.633	3.61239	1.17	11.778	0.057	5.909	1.831	0.271	0.303	3.71779	0.41	0.165	0.442	19.2174	0.495	0.289	0.056	1.628	0.131	0.147	0.022	0.015	0.177	0.19	0.029	0.068	0.114	0.182	0.018	0.091	0.061	0.063	0.126	0.135
MA Surv2	Aut	24	9	1	A	207.579		1	0.123965	0	2.41	0.816949	35000	5.38	52.938	20.242	2.64619	1.184	3.544	0.032	2.138	0.74	0.085	0.215	2.63804	0.269	0.047	0.383	16.6522	0.217	0.096	0.062	0.337	0.121	0.061	0.084	0	0.051	0.063	0.039	0	0.049	0.196	0.025	0.016	0.041	0.033	0.108	0.1
MA Surv3	Aut	2		1	A	27497.3		1	0.625617	0	2.93	0.99322	200000	4.89	140.682	54.52	7.12726	5.344	33.742	0.089	29.172	5.83	0.425	1.632	20.0245	1.762	0.246	1.402	60.9565	0.868	0.469	0.115	1.683	0.294	0.274	0.095	0.118	0.299	0.168	0.065	0.058	0.19	0.722	0.035	0.048	0.071	0.126	0.437	0.177
MA Surv4	Aut	12	8	1	A	102.937		1	0.922616	0	2.73	0.925424	42300	1.9	74.691	23.159	3.02752	1.588	3.222	0.036	3.292	0.867	0.061	0.179	2.19632	0.303	0.067	0.127	5.52174	0.525	0.133	0.036	0.524	0.048	0.027	0.032	0.057	0.067	0.059	0.025	0	0.008	0.099	0.042	0.03	0.023	0.026	0.079	0.157
MA Surv5	SP	3	12	1	A	4253.15		1	0.869006	0	2.92	0.989831	57125	4.57	29.411	17.044	2.22812	1.313	23.746	0.039	13.706	2.603	0.381	0.9	11.0429	2.081	0.157	1.012	44	0.601	2.633	0.137	2.143	1.338	1.521	0.067	0.246	1.959	0.736	0.041	0.089	0.865	0.981	0.026	0.15	0.061	0.261	1.241	0.22
MA Surv6	Aut	24	10	1	A	1184.88		1	0.941479	0			27800	1.08	52.59	49.72	6.49977	3.6	12.42	0.08	11.87	1.41	0.32	0.32	3.92638	0.44	0.18	0.26	11.3043	0.47	0.36	0.08	2.54	0.16	0.24	0.06	0.08	0.28	0.16	0.06	0.03	0.18	0.79	0.04	0.08	0.06	0.1	0.45	0.23
MA Surv7	Aut	24	25	1	A	0		1		0			115025		42.43	23.61	3.08648	0.72	5.2		3.8	1.78	0.05		0	1.6			0		1.08		0.15	0.18	0.21		0.13	0.26	0.12				0.18				0.11
MA Surv8	Aut	24	12	1	A	0		1		0			99400		231.44	121.27	15.8533	5.34	39.81		23.8	15.06	0.63		0	7.82			0		5.61		1.49	1.68	1.51		0.37	2.02	1.17				2.06				0.53
MA Surv9	SP	96	12	1	A	19.1499		1	0.883507	0			96619	0.565	49.13	20.34	2.659	1.76	2.75	0.07	2.03	0.81	0.12	0.14	1.71779	0.34	0.05	0.18	7.82609	0.43	0.22	0.05	0.51	0.05	0.05	0.02	0.03	0.05	0.02	0.02	0.02	0.04	0.06	0.01	0.01	0.01	0.04	0.06	0.03
MA Surv10	SP	32	13	1	A	23.0533		1	0.983404	0	2.7	0.915254	200000	0.435	39.009	15.12	1.9766	0.965	3.299	0.048	4.887	0.473	0.176	0.105	1.28834	0.128	0.056	0.106	4.6087	0.138	0.045	0.056	0.59	0.014	0.038	0.024	0.018	0.029	0.02	0.012	0.02	0.034	0.094	0.012	0.067	0.013	0.058	0.051	0.11
MA Surv11	Aut	55	8	1	A	403.71		1	0.781017	0	2.84	0.962712	500000	0.853	47.005	33.679	4.40277	1.301	2.995	0.019	1.914	0.839	0.199	0.206	2.52761	0.342	0.035	0.267	11.6087	0.213	0.196	0.049	0.549	0.061	0.064	0.045	0.035	0.104	0.053	0.018	0.016	0.036	0.372	0.029	0.028	0.015	0.064	0.164	0.175
MA Dead1	Aut	2	1	0	B	48686.3		0	2.43e-07	1	1.97	0.667797	601000	5.42	67.72	40.066	5.23773	2.836	11.247	0.059	12.116	2.333	0.273	1.503	18.4417	0.935	0.335	1.623	70.5652	0.584	0.438	0.064	1.101	0.212	0.159	0.055	0.082	0.314	0.205	0.061	0.137	0.176	0.44	0.018	0.216	0.352	0.164	0.391	0.4
MA Dead2	Aut		5	1	B	31150.7		0	2.59e-07	0	2.72	0.922034	20000	4.81	95.88	48.406	6.328	2.045	16.491	0.074	13.825	6.146	0.311	0.872	10.6994	2.813	0.418	2.124	92.3478	1.32	2.556	0.167	2.201	0.642	0.608	0.071	0.167	0.867	0.396	0.028	0.081	0.503	0.742	0.055	0.168	0.128	0.228	1.165	0.279
MA Dead3	Aut	4	2	0	B	3149.97		0	0.285731	1	2.3	0.779661	769000	2.71	72.756	33.252	4.34695	1.571	12.335	0.042	5.629	2.376	0.208	0.7	8.58896	0.664	0.171	0.643	27.9565	0.38	0.364	0.082	0.964	0.064	0.191	0.09	0.047	0.125	0.125	0.048	0.031	0.08	0.304	0.056	0.088	0.312	0.076	0.229	0.169
MA Dead4	Aut	28	2	0	B	1.33206e+06		0	3.1e-09	1	2.33	0.789831	487100	1.97	151.04	98.908	12.93	5.838	44.988	0.106	66.799	7.51	1.528	3.656	44.8589	2.291	1.391	3.003	130.565	0.889	1.122	0.24	3.284	0.428	0.714	0.174	0.218	0.8	0.757	0.131	0.372	0.891	2.106	0.121	0.639	0.434	0.512	1.734	0.985
MA Dead5	Aut	28	3	1	B	58303.6		0	4.4e-08	0	2.36	0.8	199400	2.17	71.963	46.556	6.08615	3.394	20.005	0.042	22.943	3.233	0.863	1.534	18.8221	1.476	0.433	1.422	61.8261	0.663	0.928	0.105	1.561	0.261	0.333	0.026	0.133	0.473	0.329	0.156	0.21	0.377	0.838	0.08	0.151	0.196	0.334	0.714	0.461
MA Dead6	Aut	28	2	0	B	2376.6		0	0.567612	1	2.81	0.952542	114500	2.51	46.442	29.773	3.89215	1.436	7.12	0.096	7.047	1.045	0.271	0.547	6.71166	0.367	0.105	0.54	23.4783	0.23	0.26	0.044	1.18	0.136	0.142	0.053	0.078	0.176	0.226	0.018	0.088	0.139	0.408	0.02	0.1	0.039	0.101	0.427	0.217
MA Dead7	Aut	14	2	0	B	7566.15		0	0.000315768	1	2.71	0.918644	34540	8.18	60.051	38.638	5.05105	1.924	17.558	0	7.649	3.831	0.136	0.699	8.57669	1.177	0.103	1.092	47.4783	0.445	0.587	0.131	0.906	0.212	0.262	0.094	0.046	0.236	0.208	0.094	0.042	0.173	0.601	0.064	0.115	0.016	0.047	0.356	0.206
MA Dead8	Aut	6	1	0	B	24842		0	1.72e-05	1	2.33	0.789831	20000	7.69	51.246	26.935	3.52115	1.906	23.179	0.067	34.487	4.069	0.459	1.194	14.6503	1.049	0.304	1.988	86.4348	0.833	0.88	0.071	3.463	0.232	0.367	0.068	0.066	0.476	0.338	0.043	0.2	0.253	0.941	0.023	0.2	0.209	0.127	0.692	0.312
MA Dead9	Aut	5.5	1	0	B	137637		0	0.0214145	1	2.39	0.810169	40000	8.07	115.817	81.22	10.6177	3.805	67.889	0.058	35.363	12.142	0.53	2.346	28.7853	2.664	0.419	2.736	118.957	1.361	1.154	0.1	2.447	0.241	0.404	0.166	0.09	0.258	0.138	0.143	0.071	0.169	0.365	0.019	0.104	0.111	0.146	0.291	0.212
MA Dead10	Aut	9.5	2	0	B	24214.5		0	0.106806	1	2.43	0.823729	362431	1.87	96.102	54.509	7.12583	2.404	22.325	0.038	11.364	4.549	0.275	1.125	13.8037	1.285	0.209	1.153	50.1304	0.613	0.857	0.099	0.832	0.226	0.237	0.093	0.042	0.403	0.147	0.055	0.055	0.238	0.423	0.026	0.141	0.082	0.092	0.487	0.275
MA Dead11	Aut	3.5	1	0	B	373521		0	6.34e-12	1	2.2	0.745763	479300	3.62	142.617	90.2	11.7916	3.722	40.774	0.082	20.901	12.886	0.609	3.5	42.9448	4.596	0.545	3.862	167.913	1.485	1.708	0.178	2.716	0.663	0.461	0.138	0.14	0.544	0.254	0.059	0.115	0.347	0.832	0.09	0.21	0.226	0.157	0.701	0.246
MA Dead12	Aut	6	2	0	B	29459.2		0	0.214234	1	2.43	0.823729	400000	5.47	171.553	63.498	8.30093	5.172	29.417	0.089	33.183	4.625	0.51	1.417	17.3865	1.286	0.428	1.114	48.4348	0.7	0.459	0.127	2.31	0.133	0.191	0.139	0.043	0.148	0.112	0.094	0.059	0.145	0.328	0.05	0.12	0.107	0.079	0.299	0.236
MA Dead13	Aut	48	2	0	B	1263.31		0	0.30541	1	2.47	0.837288	1010000	1.49	79.634	36.407	4.7594	1.719	6.18	0.062	4.87	1.124	0.176	0.358	4.39264	0.48	0.139	0.362	15.7391	0.199	0.135	0.111	0.506	0.072	0.153	0.02	0.017	0	0.09	0.046	0	0.15	0.66	0.035	0.081	0.081	0.072	0.372	0.215
MA Dead14	SP	14	2	0	B	60743.7		0	0.76401	1	2	0.677966	690600	14	84.376	52.684	6.88725	3.083	61.99	0.07	83.061	19.801	0.72	1.579	19.3742	3.541	0.9	2.008	87.3043	2.015	2.503	0.261	2.936	0.471	0.471	0.179	0.166	0.595	0.335	0.15	0.181	0.476	0.816	0.163	0.346	0.176	0.361	1.099	0.292
MA Dead15	SP	12	2	0	B	14945.2		0	0.999303	1	2.17	0.735593	509000	1.76	126.739	80.97	10.585	3.335	44.645	0.09	21.226	4.287	0.885	1.231	15.1043	1.183	0.291	0.86	37.3913	0.307	0.72	0.201	4.368	0.177	0.306	0.184	0.079	0.174	0.15	0.131	0.072	0.076	0.19	0.022	0.061	0.053	0.07	0.15	0.14
MA Dead16	Aut	8	2	0	B	392.293		0	0.00564023	1			75250		21.51	12.56	1.64194	1.2	4.53	0.08	9.47	1.14	0.26	0.3	3.68098	0.39	0.15	0.44	19.1304	0.27	0.22	0.05	0.89	0.07	0.14	0.04	0.04	0.13	0.09	0.07	0.02	0.08	0.54	0.04	0.06	0.04	0.06	0.27	0.19
MA Dead17	Aut	24	2	0	B	201.745		0	0.0810585	1			146600		49.62	27.95	3.65383	1.19	2.77	0.06	3.54	0.64	0.24	0.18	2.20859	0.23	0.1	0.14	6.08696	0.17	0.18	0.1	1	0.06	0.11	0.07	0.03	0.11	0.08	0.07	0.02	0.08	0.75	0.05	0.05	0.03	0.07	0.35	0.23
MA Dead18	Aut	12	1	0	B	22780.8		0	1.71e-05	1			171600		46.37	26.36	3.44598	2.14	25.58	0.12	34.86	5.11	0.54	1.42	17.4233	1.51	0.27	1.81	78.6957	0.86	0.91	0.11	7.81	0.43	0.82	0.07	0.2	0.65	0.6	0.08	0.16	0.7	1.87	0.11	0.27	0.25	0.46	1.29	0.27
MA Dead19	Aut	6	1	0	B			0		1			217200		53.5	41.54	5.43042	3.29	29.05		42.17	7.44	0.33		0	1.74			0		0.64		0.56	0.14	0.16		0.13	0.17	0.11				0.39				0.09
MA Dead20	Aut	8	1	0	B			0		1			20000		169.3	111.11	14.5251	7.89	115.24		57.88	20.54	1.11		0	3.69			0		1.52		2	0.36	0.37		0.22	0.46	0.36				0.55				0.12
MA Dead21	Aut	8	2	0	B			0					45000		51.83	30.78	4.02379	3.21	48.95		46.9	5.81	0.28		0	1.09			0		0.42		0.47	0.06	0.05		0.11	0.07	0.07				0.18				0.09
MA Dead22	Aut	32	2	0	B	7824.6		0	0.00658545	0			18048		38.04	53.73	7.02399	0.74	8.41	0.1	3.61	1.56	0.32	0.71	8.71166	0.51	0.14	0.61	26.5217	0.33	0.41	0.08	0.75	0.19	0.16	0.09	0.07	0.21	0.16	0.07	0.04	0.15	0.77	0.07	0.06	0.04	0.12	0.51	0.27
MA Dead23	Aut	24	5	1	B	51363.5		0	0.00157673	0			115850		129.49	91.69	11.9864	4.44	23.36	0.12	13.11	6.25	0.42	1.08	13.2515	2.25	0.3	1.19	51.7391	1.1	1.61	0.15	1.95	0.43	0.5	0.15	0.12	0.62	0.29	0.1	0.05	0.36	1.44	0.09	0.1	0.06	0.16	0.93	0.35
MA Dead24	Aut	12	2	0	B	3105.07		0	0.00199328	0			78700		74.66	45.11	5.89712	1.68	6.76	0.08	7.63	1.72	0.26	0.49	6.01227	0.53	0.12	0.47	20.4348	0.45	0.35	0.09	0.86	0.14	0.17	0.06	0.06	0.25	0.12	0.09	0.02	0.13	0.76	0.06	0.07	0.03	0.08	0.38	0.24
MA Dead25	Aut	12	3	1	B	149039		0	1.24e-05	1			200000		79.19	95.94	12.542	2.22	32.43	0.12	31.36	5.68	1.34	1.89	23.1902	1.64	0.37	2	86.9565	0.71	1.01	0.12	2.76	0.36	0.4	0.11	0.09	0.48	0.25	0.1	0.05	0.28	1	0.09	0.11	0.06	0.16	0.72	0.33
MA Dead26	Aut	12	4	1	B	31055.8		0	0.00186747	1			20000		98.83	78.71	10.2896	3.73	27.82	0.12	36.56	4.6	0.96	0.95	11.6564	1.12	0.27	1.15	50	0.57	0.49	0.27	3.05	0.14	0.2	0.15	0.07	0.21	0.16	0.13	0.03	0.14	0.73	0.07	0.08	0.04	0.09	0.43	0.29
MA Dead27	Aut	45	3	1	B			0		1			793000		82.41	87.52	11.4413	2.07	14.2		7.36	3.7	0.36		0	1			0		0.64		0.55	0.22	0.21		0.06	0.3	0.17				0.61				0.11
MA Dead28	Aut	3	3	1	B	1434.15		0	0.000834057	1			51300		21.06	17.31	2.26289	1.15	5.53	0.06	10.81	1.11	0.33	0.36	4.41718	0.52	0.08	0.56	24.3478	0.46	0.4	0.06	1.22	0.12	0.3	0.05	0.09	0.26	0.17	0.08	0.03	0.17	0.99	0.05	0.1	0.07	0.17	0.49	0.33
MA Dead29	Aut	0	2	0	B	16791.1		0	0.00184121	1			800		54.05	25.98	3.3963	3.43	15.83	0.12	48.23	2.14	2.19	1.02	12.5153	0.74	0.44	1.06	46.087	0.55	0.64	0.09	3.79	0.32	0.6	0.06	0.2	0.73	0.37	0.07	0.08	0.54	1.53	0.06	0.33	0.16	0.38	1.4	0.48
MA Dead30	Aut	20	3	1	B	9825.26		0	0.000821144				600000		82.29	74.08	9.68429	1.94	8.03	0.09	10.88	2.44	0.31	0.71	8.71166	0.87	0.24	0.6	26.087	0.71	0.56	0.1	1.59	0.21	0.26	0.13	0.12	0.34	0.17	0.09	0.03	0.21	0.65	0.07	0.08	0.04	0.15	0.51	0.25
MA Dead31	SP	8	10	1	B			0		1			110900		28.44	12.73	1.66416	0.52	1.58		1.06	0.3	0.07		0	0.12			0		0.11		0.12	0.03	0.03		0.02	0.04	0.02				0.06				0.02
MA Dead32	Aut	26	3	1	B	4594.25		0	0.435951	1			200000		70.63	64.47	8.428	2.72	14.3	0.11	12.88	2.09	0.41	0.51	6.25767	0.6	0.11	0.51	22.1739	0.51	0.44	0.1	1	0.13	0.19	0.07	0.06	0.2	0.12	0.07	0.02	0.12	0.68	0.06	0.06	0.03	0.09	0.41	0.22
MA Dead33	Aut	24	2	0	B	5611.27		0	0.972973	1			508000		99.52	59.6	7.79136	3.84	26.49	0.09	24.4	4.99	0.53	0.6	7.36196	1.71	0.27	0.7	30.4348	1.09	1.16	0.17	2.48	0.52	0.4	0.09	0.17	0.56	0.27	0.08	0.07	0.25	0.47	0.04	0.16	0.09	0.17	0.56	0.18
MA Dead34	Aut	8	2	0	B	16540.4		0	0.000353242	1			78530	4.75	66.287	49.993	6.53546	2.979	33.553	0.088	35.098	5.085	0.794	1.308	16.0491	1.427	0.422	1.638	71.2174	0.6	0.388	0.214	6.154	0.089	0.089	0.152	0.021	0.116	0.117	0.119	0.046	0.089	0.305	0.025	0.069	0.04	0.052	0.147	0.124
MA Dead35	Aut	24	2	0	B	8.80032		0	0.974868	1			387600	0.0378	72.023	61.727	8.06942	1.667	0.968	0.007	0.75	0.118	0.231	0.053	0.650307	0.069	0.044	0.03	1.30435	0.069	0.066	0.385	0.172	0.021	0.03	0.027	0.019	0.042	0.03	0.012	0.003	0.015	0.197	0.013	0.004	0.013	0.021	0.036	0.072
MA Dead36	Aut	26	2	0	B	70149.7		0	2.45e-07	0	2.01	0.681356	13512	2.86	80.587	39.29	5.13628	2.865	27.631	0.07	27.471	6.374	0.85	2.812	34.5031	1.991	0.44	2.463	107.087	0.864	0.809	0.138	3.253	0.261	0.28	0.105	0.091	0.346	0.2	0.052	0.078	0.219	0.557	0.038	0.159	0.086	0.17	0.467	0.207
MA Dead37	SP	20	2	0	B	265726		0	0.00132541	1			56000	3.14	179.891	79.953	10.4521	5.682	60.438	0.096	52.168	15.771	0.951	3.169	38.8834	4.256	0.732	2.222	96.6087	0.872	1.269	0.487	4.678	0.349	0.283	0.294	0.084	0.549	0.352	0.192	0.109	0.433	0.937	0.064	0.249	0.103	0.162	1.032	0.379
MA Dead38	SP	5	2	0	B	111669		0	0.0371115	1	2.09	0.708475		2.12	270.385	107.394	14.0393	7.66	65.665	0.144	60.948	15.379	1.128	2.716	33.3252	2.682	0.865	1.886	82	0.535	0.586	0.409	6.378	0.103	0.147	0.46	0.031	0.159	0.147	0.232	0.072	0.096	0.254	0.03	0.1	0.044	0.04	0.204	0.163
MA Dead39	Aut	41	3	1	B	6011.22		0	0.0790651	0	2.23	0.755932		3.23	27.029	36.255	4.73953	1.225	9.493	0.028	12.12	2.007	0.256	0.703	8.62577	0.634	0.119	0.773	33.6087	0.291	0.352	0.061	0.827	0.095	0.18	0.047	0.045	0.174	0.142	0.03	0.048	0.143	0.597	0.037	0.093	0.067	0.093	0.394	0.245
MA Dead40	SP	8	1	0	B	12583.9		0	0.996758	1	2.57	0.871186	204000	5.7	100.757	55.47	7.25145	3.311	30.217	0.059	16.628	3.948	0.361	1.012	12.4172	0.969	0.252	0.973	42.3043	0.387	0.457	0.067	2.846	0.107	0.141	0.084	0.037	0.229	0.104	0.046	0.032	0.122	0.332	0.023	0.087	0.037	0.072	0.319	0.185
HH Ref1					D	0.268967		1	0.771841	0					15.05	5.776	0.755082	0.196	0.248	0.045	0.244	0.014	0.045	0.082	1.00613	0.025	0.02	0.024	1.04348	0.024	0.036	0.04	0.108	0.011	0.011	0.008	0.029	0	0	0.033	0.029	0	0.017	0.024	0	0.017	0.019	0	0.019
HH Ref2					D	1.10918		1	0.981225	0					23.2	7.465	0.975881	0.705	0.481	0.026	0.34	0.016	0.051	0.097	1.19018	0.016	0.038	0.015	0.652174	0.023	0.008	0.05	0.111	0.008	0.017	0.008	0	0.022	0	0.008	0	0	0.034	0.008	0.014	0	0.016	0.049	0.082
HH Ref3					D	3.05014		1	0.98711	0					22.949	6.914	0.90385	0.72	0.423	0.027	0.19	0.015	0.045	0.082	1.00613	0.03	0.028	0.045	1.95652	0.027	0.027	0.066	0.124	0	0	0.045	0.034	0	0.011	0	0.011	0.043	0.043	0.045	0.043	0	0.038	0.038	0.096
HH Ref4					D	0.0482293		1	0.782744	0					24.189	7.684	1.00451	0.402	0.37	0.012	0.167	0.042	0.074	0.035	0.429448	0.014	0.009	0.009	0.391304	0.026	0.026	0.048	0.187	0.009	0.018	0.014	0	0	0.01	0.035	0	0	0.028	0.018	0.083	0	0	0	0.016
HH Ref5					D	0.297093		1	0.850097	0					23.311	5.28	0.690241	0.717	0.342	0.029	0.15	0.051	0.05	0.058	0.711656	0.014	0.037	0.019	0.826087	0.029	0.01	0.059	0.198	0.025	0.017	0.025	0.012	0.012	0.025	0.029	0	0.074	0.049	0.029	0.012	0	0	0.02	0.041
HH Ref6					D	0.448889		1	0.930061	0					25.076	8.381	1.09563	0.726	0.374	0.013	0.2	0.026	0.071	0.042	0.515337	0.014	0.025	0.016	0.695652	0.029	0.016	0.031	0.171	0	0.027	0.026	0.044	0.033	0	0.021	0	0.027	0	0	0.013	0.027	0.032	0.016	0.064
HH Ref7					D	0.151917		1	0.981354	0					20.374	6.601	0.862932	0.572	0.429	0.032	0.257	0.026	0.04	0.077	0.944785	0.015	0.009	0.012	0.521739	0.036	0.024	0.064	0.179	0.024	0.073	0.009	0.03	0.045	0.015	0.008	0.03	0.018	0.018	0	0.037	0	0.06	0.02	0.02
HH Ref8					D	0.176889		1	0.978867	0					21.824	6.305	0.824237	0.737	0.36	0.014	0.196	0.008	0.096	0.032	0.392638	0.026	0.052	0.011	0.478261	0.068	0.011	0.063	0.145	0.015	0.031	0.008	0.013	0.013	0.013	0.009	0.013	0	0.019	0.011	0.038	0.038	0	0.043	0.064
HH Ref9					D	0.154436		1	0.872562	0					19.405	7.046	0.921106	0.989	0.468	0	0.269	0.028	0.042	0.055	0.674847	0.014	0.029	0.01	0.434783	0.03	0.01	0.068	0.1	0.037	0.037	0.014	0	0.012	0.025	0.029	0.012	0.017	0	0.02	0.034	0	0.016	0.032	0.032
HH Ref10					D	2.18943		1	0.850531	0					22.522	7.93	1.03667	0.69	0.441	0.018	0.26	0.057	0.144	0.053	0.650307	0.018	0.021	0.047	2.04348	0.032	0.023	0.053	0.244	0	0.035	0.016	0	0.014	0.014	0.026	0	0.018	0.053	0.035	0	0	0.03	0.03	0.089
HH Ref11					D	0.115436		1	0.951888	0					24.105	7.686	1.00477	0.682	0.453	0.045	0.204	0.025	0.022	0.067	0.822086	0.029	0.021	0.004	0.173913	0.051	0.035	0.042	0.214	0.012	0.012	0.025	0	0.015	0.044	0.019	0	0	0.062	0.047	0	0.021	0.022	0	0.045
HH Ref12					D	0		1	0.905958	0					21.029	5.765	0.753644	0.187	0.227	0.031	0.163	0.022	0.102	0.03	0.368098	0.016	0.022	0.011	0.478261	0.011	0	0.051	0.069	0.037	0.037	0.015	0	0.013	0.051	0.024	0	0.042	0.028	0.011	0.014	0	0.035	0	0
HH Ref13					D	1.0772		1	0.80885	0					23.323	7.921	1.03549	0.657	0.54	0.026	0.28	0.033	0.038	0.065	0.797546	0.024	0.03	0.02	0.869565	0.03	0.03	0.067	0.153	0.022	0.025	0.025	0.013	0.027	0	0.033	0.054	0.014	0.014	0.01	0.014	0.029	0.063	0.021	0.084
HH Ref14					D	0.652346		1	0.864231	0					20.76	6.19	0.809203	0.721	0.308	0.043	0.188	0.018	0.026	0.082	1.00613	0.027	0.011	0.024	1.04348	0.048	0.012	0.034	0.16	0.02	0.02	0.035	0	0.018	0.054	0.027	0	0.045	0.022	0.012	0.045	0	0.043	0.043	0.043
HH Ref15					D	0.0994948		1	0.991917	0					26.815	8.465	1.10661	0.799	0.494	0.024	0.239	0.037	0.064	0.039	0.478528	0.024	0.043	0.011	0.478261	0.032	0.011	0.059	0.111	0.043	0.022	0.007	0.028	0.097	0.028	0	0	0	0.034	0.021	0.034	0	0	0	0.022
HH Ref16					D	0.535731		1	0.972807	0					18.199	5.872	0.767632	0.56	0.478	0.034	0.266	0.035	0.068	0.055	0.674847	0.009	0.003	0.037	1.6087	0.049	0.024	0.038	0.128	0	0	0.026	0.029	0.015	0	0.009	0	0	0.048	0	0.016	0	0.036	0.018	0.036
HH Ref17					D	1.41995		1	0.989012	0					21.33	7.615	0.99549	0.376	0.227	0.026	0.265	0.037	0.061	0.07	0.858896	0.026	0.021	0.023	1	0.081	0	0.025	0.198	0.023	0.011	0.022	0.015	0.045	0	0	0.015	0	0.033	0.012	0.017	0.017	0.037	0.019	0.093
HH Ref18					D	0.221623		1	0.948584	0					18.365	5.619	0.734558	0.352	0.237	0.017	0.089	0.044	0.036	0.081	0.993865	0.016	0	0.023	1	0.094	0.047	0.075	0.271	0.024	0.024	0.007	0	0.014	0.027	0.016	0.014	0.031	0.078	0.023	0.016	0	0	0	0.017
HH Ref19					D	0.218639		1	0.879723	0					30.455	6.706	0.876659	0.565	0.332	0.042	0.304	0.016	0.05	0.035	0.429448	0.026	0.044	0.022	0.956522	0.045	0.045	0.047	0.294	0.011	0.033	0.016	0.041	0.014	0	0.026	0.01	0.017	0.017	0.034	0.035	0	0	0	0.034
HH Ref20					D	0.189505		1	0.876761	0					20.464	6.532	0.853912	0.729	0.413	0.027	0.23	0.031	0.062	0.052	0.638037	0	0.047	0.028	1.21739	0.019	0	0.056	0.149	0.023	0.023	0.023	0.015	0.015	0	0.026	0	0	0.018	0.019	0	0.018	0.042	0.042	0.016
HH Ref21					D	0		1	0.9711	0					18.769	6.242	0.816001	0.508	0.439	0.016	0.153	0.031	0.065	0.082	1.00613	0.021	0.027	0.048	2.08696	0.024	0.012	0.069	0.083	0.013	0.066	0.016	0.026	0.013	0.026	0.008	0	0	0.018	0.024	0.018	0	0.022	0.022	0
HH Ref22					D	1.3283		1	0.963652	0					33.009	9.489	1.24047	0.606	0.42	0.021	0.242	0.044	0.048	0.051	0.625767	0.06	0.037	0.058	2.52174	0.039	0.029	0.103	0.178	0.011	0.021	0.007	0.012	0.012	0.024	0.009	0.012	0.03	0.03	0.019	0.045	0.03	0.019	0.025	0.038
HH Ref23					D	2.42063		1	0.858762	0					25.979	8.951	1.17014	0.73	0.401	0.008	0.198	0.018	0.055	0.117	1.43558	0.018	0.017	0.032	1.3913	0.032	0.032	0.054	0.357	0	0.021	0.054	0.012	0	0	0.027	0	0.028	0.028	0.011	0.014	0.014	0	0.019	0.058
HH Ref24					D	0		1	0.976974	0					20.988	8.387	1.09641	0.528	0.425	0.013	0.252	0.039	0.037	0.111	1.36196	0.026	0.034	0.021	0.913043	0.029	0.031	0.045	0.099	0.038	0.038	0.016	0.027	0.054	0.04	0.009	0	0.018	0.036	0.021	0	0.018	0.04	0.02	0
HH Ref25					D	0.803951		1	0.774854	0					33.186	10.868	1.42075	0.684	0.612	0.013	0.304	0.023	0.097	0.055	0.674847	0.028	0.021	0.024	1.04348	0.085	0.061	0.128	0.174	0.037	0.012	0.047	0.03	0.045	0.011	0.035	0	0.038	0.056	0.024	0.056	0.019	0	0.045	0.045
HH Ref26					D	2.33249		1	0.978183	0					28.07	9.323	1.21877	0.533	0.417	0.043	0.231	0.029	0.079	0.086	1.05521	0.026	0.055	0.032	1.3913	0.021	0.011	0.07	0.243	0.05	0.01	0.021	0.043	0.014	0.043	0.007	0.043	0.016	0.065	0.032	0.032	0	0.018	0.036	0.073
HH Ref27					D	15.4986		1	0.948779	0					43.986	27.129	3.54651	0.686	0.749	0.033	0.326	0.083	0.072	0.098	1.20245	0.054	0.063	0.031	1.34783	0.052	0.073	0.054	0.436	0.028	0.009	0.008	0.046	0.138	0.08	0.018	0.023	0.094	0.079	0.021	0.031	0	0.057	0.113	0.151
HH Ref28					D	1.10571		1	0.9301	0					25.347	6.733	0.880188	0.407	0.346	0.033	0.197	0.068	0.049	0.066	0.809816	0.023	0.032	0.054	2.34783	0.043	0.021	0.084	0.128	0.052	0.026	0.009	0.031	0.031	0.016	0.016	0.031	0.031	0.061	0.021	0.031	0.031	0	0.014	0.037
HH Ref29					D	0		1	0.957458	0					26.703	11.475	1.5001	0.301	0.25	0.033	0.18	0.038	0.033	0.093	1.1411	0.059	0.033	0	0	0.064	0.026	0.043	0.305	0.039	0.039	0.008	0.045	0.075	0.045	0.017	0	0.062	0.041	0	0.041	0.021	0.02	0.04	0.04
HH Ref30					D	0		1	0.922879	0					41.471	9.472	1.23825	0.805	0.481	0.039	0.314	0.043	0.077	0.072	0.883436	0.018	0.036	0.053	2.30435	0.053	0.053	0.033	0.174	0.02	0.061	0.026	0.016	0.047	0.063	0.018	0.016	0.017	0	0.026	0	0	0.039	0.039	0
HH Ref31					D	7.41653		1	0.934807	0					28.172	7.855	1.02686	0.583	0.424	0.045	0.271	0.035	0.066	0.18	2.20859	0.03	0.071	0.036	1.56522	0.036	0.009	0.057	0.083	0	0.036	0.044	0.017	0.033	0.017	0.018	0.017	0	0.338	0.036	0.023	0.023	0.018	0.047	0.117
HH Ref32					D	1.08801		1	0.910216	0					14.31	5.037	0.658474	0.156	0.212	0.041	0.123	0.03	0.082	0.146	1.79141	0.026	0.013	0.022	0.956522	0.034	0.011	0.064	0.167	0.015	0.059	0.03	0.043	0.029	0.029	0.022	0.014	0	0.331	0.011	0.019	0	0	0.054	0.054
HH Ref33					D	21.8271		1	0.200362	0					35.132	16.127	2.10824	0.654	0.391	0.058	0.356	0.081	0.096	0.247	3.03067	0.035	0.032	0.04	1.73913	0.066	0.013	0.062	0.203	0.049	0.033	0.03	0	0.03	0.059	0.058	0.03	0.023	0.257	0.026	0	0	0.037	0.055	0.11
HH Ref34					D	2.58236		1	0.830284	0					26.385	5.707	0.746062	0.385	0.415	0.018	0.262	0.03	0.072	0.211	2.58896	0.009	0.035	0.042	1.82609	0.031	0.031	0.07	0.214	0	0.039	0.03	0.014	0.029	0.072	0.028	0.043	0.055	0.462	0.052	0.018	0.037	0.02	0.02	0.041
HH Ref35					D	11.7617		1	0.970328	0					34.549	17.41	2.27597	0.467	0.324	0.014	0.303	0.042	0.065	0.199	2.44172	0.05	0.026	0.029	1.26087	0.052	0.088	0.063	0.186	0.054	0.196	0.025	0.025	0.127	0.063	0.01	0.025	0.048	0.42	0.039	0.048	0	0	0.071	0.094
HH Ref36					D	0.109177		1	0.972038	0					21.811	4.367	0.570887	0.578	0.379	0.031	0.288	0.023	0.035	0.025	0.306748	0.012	0.017	0.011	0.478261	0.015	0.008	0.045	0.102	0.031	0.022	0.008	0.004	0.012	0.016	0.012	0.012	0	0.04	0.023	0.02	0.013	0.024	0.04	0.073
HH Ref37					D	249.882		1	0.96626	0					38.922	20.993	2.74436	1.168	0.215	0	0.138	0.068	0.05	0.337	4.13497	0.103	0.062	0.058	2.52174	0.071	0.032	0.135	0.272	0.051	0.169	0.048	0.031	0.091	0.146	0.007	0.037	0.113	1.771	0.039	0	0.013	0.079	0.378	0.489
HH Ref38					D	1.79293		1	0.984059	0					41.965	16.131	2.10877	0.711	0.235	0.013	0.152	0.017	0.126	0.125	1.53374	0.045	0.064	0.006	0.26087	0.162	0.044	0.071	0.188	0.023	0.086	0.017	0.036	0.07	0.044	0.006	0	0	0.262	0	0.022	0	0.079	0.106	0.119
HH Ref39					D	3.31421		1	0.730098	0					33.169	11.605	1.51709	0.629	0.161	0	0.142	0.041	0.098	0.091	1.11656	0.028	0.064	0.014	0.608696	0.041	0.005	0.068	0.219	0.038	0.072	0.049	0.009	0.045	0.04	0.036	0	0	0.537	0.045	0.036	0.036	0.034	0.248	0.18
HH Ref40					D	0.676048		1	0.943258	0					20.459	6.214	0.812341	0.205	0.08	0	0.008	0.014	0	0.091	1.11656	0	0.072	0.016	0.695652	0.073	0.021	0	0.121	0	0.043	0	0.053	0	0.018	0.017	0	0	0.082	0.021	0.051	0	0.06	0.048	0.06
HH Ref41					D	6.43801		1	0.956304	0					34.852	7.717	1.00882	0.339	0.259	0.06	0.153	0.091	0.085	0.11	1.34969	0	0	0.042	1.82609	0.084	0.018	0.042	0.081	0	0.092	0.006	0	0.029	0.047	0.012	0	0	0.197	0	0	0	0.039	0.019	0.145
HH Ref42					D	3.48484		1	0.97006	0					27.015	5.63	0.735996	0.241	0.25	0	0.122	0.015	0.038	0.122	1.49693	0	0.01	0.042	1.82609	0.243	0	0.044	0.367	0.005	0.062	0	0	0.005	0.014	0.008	0.005	0	0.053	0	0.044	0	0.065	0.043	0.097
HH Ref43					D	1.99343		1	0.988966	0					26.304	9.729	1.27185	0.34	0.071	0.007	0.059	0.016	0.096	0.113	1.3865	0.004	0.062	0.016	0.695652	0.047	0.036	0.04	0.197	0.079	0.099	0	0.025	0.013	0.032	0	0	0.021	0.374	0.021	0	0.011	0.026	0.013	0.091
HH Ref44					D	0.70374		1	0.971236	0					21.421	5.729	0.748938	0.373	0.33	0	0.09	0.063	0.011	0.061	0.748466	0	0.025	0.011	0.478261	0.133	0.016	0.035	0.169	0.036	0.006	0	0.017	0.019	0.034	0.012	0	0.017	0.052	0.021	0.009	0.017	0.042	0.011	0.147
Atypical myopathy (dead; n = 40)		16.0128	2.375	0.275				0	0.196157	0.815789			259178	4.25354	87.0409	55.2318		2.92448	26.6242	0.0782	24.7089	5.39748	0.564625	1.2644		1.45238	0.340714	1.30729		0.6692	0.7577	0.149486	2.19832	0.228125	0.280475	0.110257	0.09005	0.32485	0.21205	0.0868571	0.0777714	0.243429	0.678575	0.0552	0.143743	0.110057	0.14415	0.570171	0.275714
Min or % of response		0	1	0				0	6.34e-12	0			800	0.0378	21.06	12.56		0.52	0.968	0	0.75	0.118	0.07	0.053		0.069	0.044	0.03		0.069	0.066	0.044	0.12	0.021	0.03	0.02	0.017	0	0.02	0.012	0	0.015	0.06	0.013	0.004	0.013	0.02	0.036	0.072
Max or % of response		48	10	1				0	0.999303	1			1010000	14	270.385	111.11		7.89	115.24	0.144	83.061	20.54	2.19	3.656		4.596	1.391	3.862		2.015	2.556	0.487	7.81	0.663	0.82	0.46	0.22	0.867	0.757	0.232	0.372	0.891	2.106	0.163	0.639	0.434	0.512	1.734	0.985
Atypical myopathy (survivors; n = 11)		27.4545	12	1				1	0.787857	0			126877	2.67256	74.4055	36.9397		2.20773	12.9551	0.0522222	9.31982	2.93118	0.247091	0.444444		1.40864	0.111444	0.464333		0.439667	1.01191	0.0712222	1.104	0.370636	0.376545	0.0498889	0.0999091	0.481455	0.250818	0.0343333	0.0334444	0.168444	0.521455	0.0263333	0.0577778	0.0394444	0.128273	0.301778	0.148222
Min or % of response		2	8	1				1	0.123965	0			22380	0.435	29.411	15.12		0.72	2.75	0.019	1.914	0.473	0.05	0.105		0.128	0.035	0.106		0.138	0.045	0.036	0.15	0.014	0.027	0.02	0	0.029	0.02	0.012	0	0.008	0.06	0.01	0.01	0.01	0.026	0.051	0.03
Max or % of response		96	25	1				1	0.983404	0			500000	5.38	231.44	121.27		5.344	39.81	0.089	29.172	15.06	0.63	1.632		7.82	0.246	1.402		0.868	5.61	0.137	2.54	1.68	1.521	0.095	0.37	2.02	1.17	0.065	0.089	0.865	2.06	0.042	0.15	0.071	0.53	1.241	0.23
Control horses (safe; n = 44)			#DIV/0!	#DIV/0!				1	0.904253	0			#DIV/0!	#DIV/0!	26.0163	8.77439		0.561341	0.362068	0.0243182	0.212841	0.0355227	0.0617955	0.0926818		0.0240455	0.0322273	0.0261136		0.0525909	0.0244545	0.0571591	0.183182	0.0230227	0.0406818	0.0198409	0.0196591	0.0314773	0.0294545	0.0179091	0.0112727	0.02175	0.141023	0.0207273	0.02325	0.0102273	0.0278864	0.0435682	0.0720909
SDM deads n = 40		1.92503	0.247261	0.0714995				0	0.0534499	0.0621165			42239.9	0.492496	7.947	4.23843		0.267476	3.6717	0.00520884	3.19842	0.805779	0.0690043	0.148592		0.177201	0.0438931	0.138933		0.0658455	0.0915804	0.0165619	0.281344	0.0257673	0.0289754	0.0132046	0.00916109	0.0350909	0.0232317	0.00768642	0.0116855	0.0302754	0.0692768	0.00521251	0.0184266	0.0161064	0.0180211	0.0614695	0.0239732
SDM survivors; n = 11		8.2411	1.4771	0				0	0.0820561	0			41878.8	0.627543	18.0685	9.28104		0.519402	4.05802	0.00709638	2.83994	1.29492	0.0543856	0.1523		0.674844	0.0230045	0.134418		0.0684915	0.512183	0.010143	0.246065	0.172851	0.171749	0.00844695	0.0344783	0.226761	0.110123	0.0055922	0.00941362	0.0812457	0.18153	0.00346738	0.0134712	0.00737334	0.0448024	0.115837	0.0188895
SDM controls; n = 44			0.213201	0.1066				0.0317653	0.0269585	0.0227273			#DIV/0!	0.263303	1.07201	0.674631		0.032735	0.0197511	0.00240172	0.0118025	0.00299091	0.00437072	0.00926944		0.0028832	0.00291364	0.00233373		0.0063194	0.00289372	0.00359688	0.0121814	0.00285215	0.00597296	0.00218537	0.00240044	0.00483409	0.00424581	0.00182443	0.00219993	0.00400886	0.0432522	0.00208826	0.00287644	0.00190689	0.0033798	0.00993607	0.0117733
SD controls; n = 44		23.3345	1.41421	0.707107				0.210707	0.178823	0.150756			#DIV/0!	1.74655	7.11093	4.475		0.21714	0.131014	0.0159312	0.0782892	0.0198395	0.028992	0.0614865		0.019125	0.0193269	0.0154802		0.0419181	0.0191948	0.023859	0.0808022	0.018919	0.0396202	0.0144961	0.0159227	0.0320657	0.0281635	0.0121019	0.0145927	0.0265918	0.286903	0.013852	0.0190802	0.0126489	0.0224191	0.0659085	0.0780953
Percentiles 97.5 controls; n = 44															41.928	20.7243		0.9752	0.6066	0.057025	0.33895	0.08285	0.1242	0.2443		0.059925	0.070475	0.0577		0.159825	0.0721	0.126125	0.36625	0.05385	0.16375	0.048925	0.045925	0.12475	0.0794	0.035925	0.043	0.0925	0.531375	0.04685	0.055625	0.036925	0.07795	0.237875	0.177825
Mean Difference vs Perc 97 deads															-45.1129	-34.5076		-1.94928	-26.0176	-0.021175	-24.3699	-5.31463	-0.440425	-1.0201		-1.39245	-0.270239	-1.24959		-0.509375	-0.6856	-0.0233607	-1.83207	-0.174275	-0.116725	-0.0613321	-0.044125	-0.2001	-0.13265	-0.0509321	-0.0347714	-0.150929	-0.1472	-0.00835	-0.0881179	-0.0731321	-0.0662	-0.332296	-0.0978893
Mean Difference vs Perc 98 (survivors)															-32.4775	-16.2155		-1.23253	-12.3485	0.00480278	-8.98087	-2.84833	-0.122891	-0.200144		-1.34871	-0.0409694	-0.406633		-0.279842	-0.939809	0.0549028	-0.73775	-0.316786	-0.212795	-0.000963889	-0.0539841	-0.356705	-0.171418	0.00159167	0.00955556	-0.0759444	0.00992045	0.0205167	-0.00215278	-0.00251944	-0.0503227	-0.0639028	0.0296028
[truncated: 106 more columns]

## Sheet: Feuil1
survie	C2	C10D	C18	estimee
1	27.633	0.442	0.135	0.695386
1	20.242	0.383	0.1	0.879637
1	54.52	1.402	0.177	0.0991987
1	23.159	0.127	0.157	0.704167
1	17.044	1.012	0.22	0.393793
1	49.72	0.26	0.23	0.0935806
1	23.61	,	,	,
1	121.27	,	,	,
1	20.34	0.18	0.03	0.968371
1	15.12	0.106	0.11	0.907034
1	33.679	0.267	0.175	0.445838
0	40.066	1.623	0.4	0.00354787
0	48.406	2.124	0.279	0.015477
0	33.252	0.643	0.169	0.428969
0	98.908	3.003	0.985	6.14447e-10
0	46.556	1.422	0.461	0.000830911
0	29.773	0.54	0.217	0.285436
0	38.638	1.092	0.206	0.171133
0	26.935	1.988	0.312	0.034123
0	81.22	2.736	0.212	0.0049597
0	54.509	1.153	0.275	0.0193973
0	90.2	3.862	0.246	0.000791817
0	63.498	1.114	0.236	0.0233928
0	36.407	0.362	0.215	0.23136
0	52.684	2.008	0.292	0.00990009
0	80.97	0.86	0.14	0.0532508
0	12.56	0.44	0.19	0.676761
0	27.95	0.14	0.23	0.304513
0	26.36	1.81	0.27	0.0822519
0	41.54	,	,	,
0	111.11	,	,	,
0	30.78	,	,	,
0	53.73	0.61	0.27	0.0299776
0	91.69	1.19	0.35	0.00044472
0	45.11	0.47	0.24	0.092362
0	95.94	2	0.33	0.00031628
0	78.71	1.15	0.29	0.00321295
0	87.52	,	,	,
0	17.31	0.56	0.33	0.0927827
0	25.98	1.06	0.48	0.00260386
0	74.08	0.6	0.25	0.0123628
0	12.73	,	,	,
0	64.47	0.51	0.22	0.0409323
0	59.6	0.7	0.18	0.100299
0	49.993	1.638	0.124	0.259781
0	61.727	0.03	0.072	0.522438
0	39.29	2.463	0.207	0.0831174
0	79.953	2.222	0.379	0.00030399
0	107.394	1.886	0.163	0.00384488
0	36.255	0.773	0.245	0.120476
0	55.47	0.973	0.185	0.101644

## Sheet: % outside Perc97
	c1	c2	c3	c4	c5	c6	c7	c8	c9	c10	c11	c12	c13	c14	c15	c16	c17	c18	c19	c20	c21	c22	c23	c24	c25	c26	c27	c28	c29	c30	c31	c32	c33	c34
Nos Ref	C0	C2	C3	C4	C5:1	C5	C6	C5OH	C8:1	C8	C3DC	C10:2	C10:1	C10	C4DC	C5DC	C12:1	C12	C6DC	C14:2	C14:1	C14	C8DC	C14OH	C16:1	C16	C10DC	C16:1OH	C16OH	C18:2	C18:1	C18	C18:2OH	C18:1OH
MA Surv1	59.134	27.633	1.17	11.778	0.057	5.909	1.831	0.271	0.303	0.41	0.165	0.442	0.495	0.289	0.056	1.628	0.131	0.147	0.022	0.015	0.177	0.19	0.029	0.068	0.114	0.182	0.018	0.091	0.061	0.063	0.126	0.135	0.009	0.072
MA Surv2	52.938	20.242	1.184	3.544	0.032	2.138	0.74	0.085	0.215	0.269	0.047	0.383	0.217	0.096	0.062	0.337	0.121	0.061	0.084	0	0.051	0.063	0.039	0	0.049	0.196	0.025	0.016	0.041	0.033	0.108	0.1	0.008	0.033
MA Surv3	140.682	54.52	5.344	33.742	0.089	29.172	5.83	0.425	1.632	1.762	0.246	1.402	0.868	0.469	0.115	1.683	0.294	0.274	0.095	0.118	0.299	0.168	0.065	0.058	0.19	0.722	0.035	0.048	0.071	0.126	0.437	0.177	0	0.067
MA Surv4	74.691	23.159	1.588	3.222	0.036	3.292	0.867	0.061	0.179	0.303	0.067	0.127	0.525	0.133	0.036	0.524	0.048	0.027	0.032	0.057	0.067	0.059	0.025	0	0.008	0.099	0.042	0.03	0.023	0.026	0.079	0.157	0	0.035
MA Surv5	29.411	17.044	1.313	23.746	0.039	13.706	2.603	0.381	0.9	2.081	0.157	1.012	0.601	2.633	0.137	2.143	1.338	1.521	0.067	0.246	1.959	0.736	0.041	0.089	0.865	0.981	0.026	0.15	0.061	0.261	1.241	0.22	0.041	0.065
MA Surv6	52.59	49.72	3.6	12.42	0.08	11.87	1.41	0.32	0.32	0.44	0.18	0.26	0.47	0.36	0.08	2.54	0.16	0.24	0.06	0.08	0.28	0.16	0.06	0.03	0.18	0.79	0.04	0.08	0.06	0.1	0.45	0.23	0.04	0.04
MA Surv7	42.43	23.61	0.72	5.2		3.8	1.78	0.05		1.6				1.08		0.15	0.18	0.21		0.13	0.26	0.12				0.18				0.11
MA Surv8	231.44	121.27	5.34	39.81		23.8	15.06	0.63		7.82				5.61		1.49	1.68	1.51		0.37	2.02	1.17				2.06				0.53
MA Surv9	49.13	20.34	1.76	2.75	0.07	2.03	0.81	0.12	0.14	0.34	0.05	0.18	0.43	0.22	0.05	0.51	0.05	0.05	0.02	0.03	0.05	0.02	0.02	0.02	0.04	0.06	0.01	0.01	0.01	0.04	0.06	0.03	0.01	0.01
MA Surv10	39.009	15.12	0.965	3.299	0.048	4.887	0.473	0.176	0.105	0.128	0.056	0.106	0.138	0.045	0.056	0.59	0.014	0.038	0.024	0.018	0.029	0.02	0.012	0.02	0.034	0.094	0.012	0.067	0.013	0.058	0.051	0.11	0.044	0.029
MA Surv11	47.005	33.679	1.301	2.995	0.019	1.914	0.839	0.199	0.206	0.342	0.035	0.267	0.213	0.196	0.049	0.549	0.061	0.064	0.045	0.035	0.104	0.053	0.018	0.016	0.036	0.372	0.029	0.028	0.015	0.064	0.164	0.175	0.01	0.038
MA Dead1	67.72	40.066	2.836	11.247	0.059	12.116	2.333	0.273	1.503	0.935	0.335	1.623	0.584	0.438	0.064	1.101	0.212	0.159	0.055	0.082	0.314	0.205	0.061	0.137	0.176	0.44	0.018	0.216	0.352	0.164	0.391	0.4	0.1	0.145
MA Dead2	95.88	48.406	2.045	16.491	0.074	13.825	6.146	0.311	0.872	2.813	0.418	2.124	1.32	2.556	0.167	2.201	0.642	0.608	0.071	0.167	0.867	0.396	0.028	0.081	0.503	0.742	0.055	0.168	0.128	0.228	1.165	0.279	0.042	0.152
MA Dead3	72.756	33.252	1.571	12.335	0.042	5.629	2.376	0.208	0.7	0.664	0.171	0.643	0.38	0.364	0.082	0.964	0.064	0.191	0.09	0.047	0.125	0.125	0.048	0.031	0.08	0.304	0.056	0.088	0.312	0.076	0.229	0.169	0.051	0.068
MA Dead4	151.04	98.908	5.838	44.988	0.106	66.799	7.51	1.528	3.656	2.291	1.391	3.003	0.889	1.122	0.24	3.284	0.428	0.714	0.174	0.218	0.8	0.757	0.131	0.372	0.891	2.106	0.121	0.639	0.434	0.512	1.734	0.985	0.244	0.433
MA Dead5	71.963	46.556	3.394	20.005	0.042	22.943	3.233	0.863	1.534	1.476	0.433	1.422	0.663	0.928	0.105	1.561	0.261	0.333	0.026	0.133	0.473	0.329	0.156	0.21	0.377	0.838	0.08	0.151	0.196	0.334	0.714	0.461	0.045	0.119
MA Dead6	46.442	29.773	1.436	7.12	0.096	7.047	1.045	0.271	0.547	0.367	0.105	0.54	0.23	0.26	0.044	1.18	0.136	0.142	0.053	0.078	0.176	0.226	0.018	0.088	0.139	0.408	0.02	0.1	0.039	0.101	0.427	0.217	0.078	0.07
MA Dead7	60.051	38.638	1.924	17.558	0	7.649	3.831	0.136	0.699	1.177	0.103	1.092	0.445	0.587	0.131	0.906	0.212	0.262	0.094	0.046	0.236	0.208	0.094	0.042	0.173	0.601	0.064	0.115	0.016	0.047	0.356	0.206	0.04	0.079
MA Dead8	51.246	26.935	1.906	23.179	0.067	34.487	4.069	0.459	1.194	1.049	0.304	1.988	0.833	0.88	0.071	3.463	0.232	0.367	0.068	0.066	0.476	0.338	0.043	0.2	0.253	0.941	0.023	0.2	0.209	0.127	0.692	0.312	0.135	0.16
MA Dead9	115.817	81.22	3.805	67.889	0.058	35.363	12.142	0.53	2.346	2.664	0.419	2.736	1.361	1.154	0.1	2.447	0.241	0.404	0.166	0.09	0.258	0.138	0.143	0.071	0.169	0.365	0.019	0.104	0.111	0.146	0.291	0.212	0.106	0.053
MA Dead10	96.102	54.509	2.404	22.325	0.038	11.364	4.549	0.275	1.125	1.285	0.209	1.153	0.613	0.857	0.099	0.832	0.226	0.237	0.093	0.042	0.403	0.147	0.055	0.055	0.238	0.423	0.026	0.141	0.082	0.092	0.487	0.275	0.042	0.078
MA Dead11	142.617	90.2	3.722	40.774	0.082	20.901	12.886	0.609	3.5	4.596	0.545	3.862	1.485	1.708	0.178	2.716	0.663	0.461	0.138	0.14	0.544	0.254	0.059	0.115	0.347	0.832	0.09	0.21	0.226	0.157	0.701	0.246	0.075	0.164
MA Dead12	171.553	63.498	5.172	29.417	0.089	33.183	4.625	0.51	1.417	1.286	0.428	1.114	0.7	0.459	0.127	2.31	0.133	0.191	0.139	0.043	0.148	0.112	0.094	0.059	0.145	0.328	0.05	0.12	0.107	0.079	0.299	0.236	0.055	0.181
MA Dead13	79.634	36.407	1.719	6.18	0.062	4.87	1.124	0.176	0.358	0.48	0.139	0.362	0.199	0.135	0.111	0.506	0.072	0.153	0.02	0.017	0	0.09	0.046	0	0.15	0.66	0.035	0.081	0.081	0.072	0.372	0.215	0.029	0.086
MA Dead14	84.376	52.684	3.083	61.99	0.07	83.061	19.801	0.72	1.579	3.541	0.9	2.008	2.015	2.503	0.261	2.936	0.471	0.471	0.179	0.166	0.595	0.335	0.15	0.181	0.476	0.816	0.163	0.346	0.176	0.361	1.099	0.292	0.146	0.197
MA Dead15	126.739	80.97	3.335	44.645	0.09	21.226	4.287	0.885	1.231	1.183	0.291	0.86	0.307	0.72	0.201	4.368	0.177	0.306	0.184	0.079	0.174	0.15	0.131	0.072	0.076	0.19	0.022	0.061	0.053	0.07	0.15	0.14	0.12	0.06
MA Dead16	21.51	12.56	1.2	4.53	0.08	9.47	1.14	0.26	0.3	0.39	0.15	0.44	0.27	0.22	0.05	0.89	0.07	0.14	0.04	0.04	0.13	0.09	0.07	0.02	0.08	0.54	0.04	0.06	0.04	0.06	0.27	0.19	0.04	0.03
MA Dead17	49.62	27.95	1.19	2.77	0.06	3.54	0.64	0.24	0.18	0.23	0.1	0.14	0.17	0.18	0.1	1	0.06	0.11	0.07	0.03	0.11	0.08	0.07	0.02	0.08	0.75	0.05	0.05	0.03	0.07	0.35	0.23	0.04	0.03
MA Dead18	46.37	26.36	2.14	25.58	0.12	34.86	5.11	0.54	1.42	1.51	0.27	1.81	0.86	0.91	0.11	7.81	0.43	0.82	0.07	0.2	0.65	0.6	0.08	0.16	0.7	1.87	0.11	0.27	0.25	0.46	1.29	0.27	0.12	0.13
MA Dead19	53.5	41.54	3.29	29.05		42.17	7.44	0.33		1.74				0.64		0.56	0.14	0.16		0.13	0.17	0.11				0.39				0.09
MA Dead20	169.3	111.11	7.89	115.24		57.88	20.54	1.11		3.69				1.52		2	0.36	0.37		0.22	0.46	0.36				0.55				0.12
MA Dead21	51.83	30.78	3.21	48.95		46.9	5.81	0.28		1.09				0.42		0.47	0.06	0.05		0.11	0.07	0.07				0.18				0.09
MA Dead22	38.04	53.73	0.74	8.41	0.1	3.61	1.56	0.32	0.71	0.51	0.14	0.61	0.33	0.41	0.08	0.75	0.19	0.16	0.09	0.07	0.21	0.16	0.07	0.04	0.15	0.77	0.07	0.06	0.04	0.12	0.51	0.27	0.06	0.03
MA Dead23	129.49	91.69	4.44	23.36	0.12	13.11	6.25	0.42	1.08	2.25	0.3	1.19	1.1	1.61	0.15	1.95	0.43	0.5	0.15	0.12	0.62	0.29	0.1	0.05	0.36	1.44	0.09	0.1	0.06	0.16	0.93	0.35	0.09	0.06
MA Dead24	74.66	45.11	1.68	6.76	0.08	7.63	1.72	0.26	0.49	0.53	0.12	0.47	0.45	0.35	0.09	0.86	0.14	0.17	0.06	0.06	0.25	0.12	0.09	0.02	0.13	0.76	0.06	0.07	0.03	0.08	0.38	0.24	0.07	0.04
MA Dead25	79.19	95.94	2.22	32.43	0.12	31.36	5.68	1.34	1.89	1.64	0.37	2	0.71	1.01	0.12	2.76	0.36	0.4	0.11	0.09	0.48	0.25	0.1	0.05	0.28	1	0.09	0.11	0.06	0.16	0.72	0.33	0.07	0.06
MA Dead26	98.83	78.71	3.73	27.82	0.12	36.56	4.6	0.96	0.95	1.12	0.27	1.15	0.57	0.49	0.27	3.05	0.14	0.2	0.15	0.07	0.21	0.16	0.13	0.03	0.14	0.73	0.07	0.08	0.04	0.09	0.43	0.29	0.05	0.08
MA Dead27	82.41	87.52	2.07	14.2		7.36	3.7	0.36		1				0.64		0.55	0.22	0.21		0.06	0.3	0.17				0.61				0.11
MA Dead28	21.06	17.31	1.15	5.53	0.06	10.81	1.11	0.33	0.36	0.52	0.08	0.56	0.46	0.4	0.06	1.22	0.12	0.3	0.05	0.09	0.26	0.17	0.08	0.03	0.17	0.99	0.05	0.1	0.07	0.17	0.49	0.33	0.06	0.05
MA Dead29	54.05	25.98	3.43	15.83	0.12	48.23	2.14	2.19	1.02	0.74	0.44	1.06	0.55	0.64	0.09	3.79	0.32	0.6	0.06	0.2	0.73	0.37	0.07	0.08	0.54	1.53	0.06	0.33	0.16	0.38	1.4	0.48	0.15	0.16
MA Dead30	82.29	74.08	1.94	8.03	0.09	10.88	2.44	0.31	0.71	0.87	0.24	0.6	0.71	0.56	0.1	1.59	0.21	0.26	0.13	0.12	0.34	0.17	0.09	0.03	0.21	0.65	0.07	0.08	0.04	0.15	0.51	0.25	0.05	0.04
MA Dead31	28.44	12.73	0.52	1.58		1.06	0.3	0.07		0.12				0.11		0.12	0.03	0.03		0.02	0.04	0.02				0.06				0.02
MA Dead32	70.63	64.47	2.72	14.3	0.11	12.88	2.09	0.41	0.51	0.6	0.11	0.51	0.51	0.44	0.1	1	0.13	0.19	0.07	0.06	0.2	0.12	0.07	0.02	0.12	0.68	0.06	0.06	0.03	0.09	0.41	0.22	0.05	0.03
MA Dead33	99.52	59.6	3.84	26.49	0.09	24.4	4.99	0.53	0.6	1.71	0.27	0.7	1.09	1.16	0.17	2.48	0.52	0.4	0.09	0.17	0.56	0.27	0.08	0.07	0.25	0.47	0.04	0.16	0.09	0.17	0.56	0.18	0.1	0.12
MA Dead34	66.287	49.993	2.979	33.553	0.088	35.098	5.085	0.794	1.308	1.427	0.422	1.638	0.6	0.388	0.214	6.154	0.089	0.089	0.152	0.021	0.116	0.117	0.119	0.046	0.089	0.305	0.025	0.069	0.04	0.052	0.147	0.124	0.026	0.038
MA Dead35	72.023	61.727	1.667	0.968	0.007	0.75	0.118	0.231	0.053	0.069	0.044	0.03	0.069	0.066	0.385	0.172	0.021	0.03	0.027	0.019	0.042	0.03	0.012	0.003	0.015	0.197	0.013	0.004	0.013	0.021	0.036	0.072	0.012	0.027
MA Dead36	80.587	39.29	2.865	27.631	0.07	27.471	6.374	0.85	2.812	1.991	0.44	2.463	0.864	0.809	0.138	3.253	0.261	0.28	0.105	0.091	0.346	0.2	0.052	0.078	0.219	0.557	0.038	0.159	0.086	0.17	0.467	0.207	0.084	0.094
MA Dead37	179.891	79.953	5.682	60.438	0.096	52.168	15.771	0.951	3.169	4.256	0.732	2.222	0.872	1.269	0.487	4.678	0.349	0.283	0.294	0.084	0.549	0.352	0.192	0.109	0.433	0.937	0.064	0.249	0.103	0.162	1.032	0.379	0.127	0.146
MA Dead38	270.385	107.394	7.66	65.665	0.144	60.948	15.379	1.128	2.716	2.682	0.865	1.886	0.535	0.586	0.409	6.378	0.103	0.147	0.46	0.031	0.159	0.147	0.232	0.072	0.096	0.254	0.03	0.1	0.044	0.04	0.204	0.163	0.078	0.057
MA Dead39	27.029	36.255	1.225	9.493	0.028	12.12	2.007	0.256	0.703	0.634	0.119	0.773	0.291	0.352	0.061	0.827	0.095	0.18	0.047	0.045	0.174	0.142	0.03	0.048	0.143	0.597	0.037	0.093	0.067	0.093	0.394	0.245	0.066	0.057
MA Dead40	100.757	55.47	3.311	30.217	0.059	16.628	3.948	0.361	1.012	0.969	0.252	0.973	0.387	0.457	0.067	2.846	0.107	0.141	0.084	0.037	0.229	0.104	0.046	0.032	0.122	0.332	0.023	0.087	0.037	0.072	0.319	0.185	0.038	0.046
Percentiles 97.5 contrôles; n = 44	41.928	20.7243	0.9752	0.6066	0.057025	0.33895	0.08285	0.1242	0.2443	0.059925	0.070475	0.0577	0.159825	0.0721	0.126125	0.36625	0.05385	0.16375	0.048925	0.045925	0.12475	0.0794	0.035925	0.043	0.0925	0.531375	0.04685	0.055625	0.036925	0.07795	0.237875	0.177825	0.0578	0.054925
MA Surv1	17.206	6.90873	0.1948	11.1714	-2.5e-05	5.57005	1.74815	0.1468	0.0587	0.350075	0.094525	0.3843	0.335175	0.2169	-0.070125	1.26175	0.07715	-0.01675	-0.026925	-0.030925	0.05225	0.1106	-0.006925	0.025	0.0215	-0.349375	-0.02885	0.035375	0.024075	-0.01495	-0.111875	-0.042825	-0.0488	0.017075
MA Surv2	52.938	20.242	1.184	3.544	0.032	2.138	0.74	0.085	0.215	0.269	0.047	0.383	0.217	0.096	0.062	0.337	0.121	0.061	0.084	0	0.051	0.063	0.039	0	0.049	0.196	0.025	0.016	0.041	0.033	0.108	0.1	0.008	0.033
MA Surv3	123.476	47.6113	5.1492	22.5706	0.089025	23.602	4.08185	0.2782	1.5733	1.41193	0.151475	1.0177	0.532825	0.2521	0.185125	0.42125	0.21685	0.29075	0.121925	0.148925	0.24675	0.0574	0.071925	0.033	0.1685	1.07137	0.06385	0.012625	0.046925	0.14095	0.548875	0.219825	0.0488	0.049925
MA Surv4	21.753	2.917	0.404	-0.322	0.004	1.154	0.127	-0.024	-0.036	0.034	0.02	-0.256	0.308	0.037	-0.026	0.187	-0.073	-0.034	-0.052	0.057	0.016	-0.004	-0.014	0	-0.041	-0.097	0.017	0.014	-0.018	-0.007	-0.029	0.057	-0.008	0.002
MA Surv5	-94.0649	-30.5673	-3.8362	1.1754	-0.050025	-9.89595	-1.47885	0.1028	-0.6733	0.669075	0.005525	-0.0057	0.068175	2.3809	-0.048125	1.72175	1.12115	1.23025	-0.054925	0.097075	1.71225	0.6786	-0.030925	0.056	0.6965	-0.090375	-0.03785	0.137375	0.014075	0.12005	0.692125	0.000175	-0.0078	0.015075
MA Surv6	30.837	46.803	3.196	12.742	0.076	10.716	1.283	0.344	0.356	0.406	0.16	0.516	0.162	0.323	0.106	2.353	0.233	0.274	0.112	0.023	0.264	0.164	0.074	0.03	0.221	0.887	0.023	0.066	0.078	0.107	0.479	0.173	0.048	0.038
MA Surv7	136.495	54.1773	4.5562	4.0246	0.050025	13.696	3.25885	-0.0528	0.6733	0.930925	-0.005525	0.0057	-0.068175	-1.3009	0.048125	-1.57175	-0.94115	-1.02025	0.054925	0.032925	-1.45225	-0.5586	0.030925	-0.056	-0.6965	0.270375	0.03785	-0.137375	-0.014075	-0.01005	-0.692125	-0.000175	0.0078	-0.015075
MA Surv8	200.603	74.467	2.144	27.068	-0.076	13.084	13.777	0.286	-0.356	7.414	-0.16	-0.516	-0.162	5.287	-0.106	-0.863	1.447	1.236	-0.112	0.347	1.756	1.006	-0.074	-0.03	-0.221	1.173	-0.023	-0.066	-0.078	0.423	-0.479	-0.173	-0.048	-0.038
MA Surv9	-87.3649	-33.8373	-2.7962	-1.2746	0.019975	-11.666	-2.44885	0.1728	-0.5333	-0.590925	0.055525	0.1743	0.498175	1.5209	0.001875	2.08175	0.99115	1.07025	-0.034925	-0.002925	1.50225	0.5786	-0.010925	0.076	0.7365	-0.210375	-0.02785	0.147375	0.024075	0.05005	0.752125	0.030175	0.0022	0.025075
MA Surv10	-161.594	-59.347	-1.179	-23.769	0.124	-8.197	-13.304	-0.11	0.461	-7.286	0.216	0.622	0.3	-5.242	0.162	1.453	-1.433	-1.198	0.136	-0.329	-1.727	-0.986	0.086	0.05	0.255	-1.079	0.035	0.133	0.091	-0.365	0.53	0.283	0.092	0.067
MA Surv11	134.37	67.5163	4.0972	4.2696	-0.000975	13.58	3.28785	0.0262	0.7393	0.932925	-0.020525	0.0927	-0.285175	-1.3249	0.047125	-1.53275	-0.93015	-1.00625	0.079925	0.037925	-1.39825	-0.5256	0.028925	-0.06	-0.7005	0.582375	0.05685	-0.119375	-0.009075	0.01395	-0.588125	0.144825	0.0078	0.012925
MA Dead1	229.314	99.413	4.015	35.016	-0.065	20.313	15.637	0.383	1.042	8.221	0.119	1.001	0.284	5.68	-0.098	-0.352	1.645	1.357	-0.081	0.411	2.041	1.191	-0.025	0.087	-0.079	1.519	-0.017	0.083	0.261	0.529	-0.139	0.117	0.008	0.078
MA Dead2	-38.4899	-19.1103	-2.0522	12.2214	0.074975	0.24505	2.85815	0.2848	0.1327	1.88007	0.438525	2.0313	1.60518	3.8809	0.119875	3.73375	1.57215	1.61425	-0.008925	0.129075	2.26525	0.9216	-0.000925	0.141	1.2035	0.159625	-0.00185	0.287375	0.137075	0.21405	1.75313	0.134175	0.0342	0.139075
MA Dead3	-156.558	-66.161	-2.444	-22.681	0.107	-14.684	-13.261	-0.175	-0.342	-7.557	0.052	-0.358	0.096	-5.316	0.18	1.316	-1.581	-1.166	0.171	-0.364	-1.916	-1.066	0.073	-0.056	0.159	-1.215	0.073	0.005	0.051	-0.453	0.368	0.052	0.043	-0.01
MA Dead4	189.53	118.018	7.8902	32.7666	0.031025	66.554	4.65185	1.2432	3.5233	0.410925	0.952475	0.9717	-0.716175	-2.7589	0.120125	-0.44975	-1.14415	-0.90025	0.182925	0.088925	-1.46525	-0.1646	0.131925	0.231	-0.3125	1.94637	0.12285	0.351625	0.296925	0.29795	-0.019125	0.850825	0.2098	0.293925
MA Dead5	228.521	112.717	5.838	42.686	-0.065	37.627	16.494	1.038	1.876	9.033	0.381	1.78	0.567	6.244	-0.075	0.245	1.842	1.499	-0.145	0.497	2.389	1.395	0.083	0.266	0.218	2.053	0.007	0.146	0.145	0.787	0.346	0.409	0.002	0.129
MA Dead6	-143.088	-88.2453	-6.4542	-25.6466	0.064975	-59.507	-3.60685	-0.9722	-2.9763	-0.043925	-0.847475	-0.4317	0.946175	3.0189	-0.076125	1.62975	1.28015	1.04225	-0.129925	-0.010925	1.64125	0.3906	-0.113925	-0.143	0.4515	-1.53837	-0.10285	-0.251625	-0.257925	-0.19695	0.446125	-0.633825	-0.1318	-0.223925
MA Dead7	-168.47	-74.079	-3.914	-25.128	0.065	-29.978	-12.663	-0.902	-1.177	-7.856	-0.278	-0.688	-0.122	-5.657	0.206	0.661	-1.63	-1.237	0.239	-0.451	-2.153	-1.187	0.011	-0.224	-0.045	-1.452	0.057	-0.031	-0.129	-0.74	0.01	-0.203	0.038	-0.05
MA Dead8	194.334	115.18	8.3602	48.8256	0.002025	93.994	7.67585	1.4312	4.1703	1.09292	1.15148	2.4197	-0.113175	-2.1389	0.147125	1.83325	-1.04815	-0.67525	0.197925	0.076925	-1.16525	-0.0526	0.156925	0.343	-0.1985	2.47937	0.12585	0.451625	0.466925	0.32395	0.245875	0.945825	0.2668	0.383925
MA Dead9	284.287	155.299	7.719	93.017	-0.007	65.341	24.805	1.432	3.523	10.52	0.697	3.424	1.483	6.811	-0.106	1.786	1.871	1.641	-0.073	0.541	2.411	1.325	0.132	0.295	0.214	1.817	-0.038	0.135	0.24	0.886	0.281	0.415	0.068	0.103
MA Dead10	-98.2319	-60.6713	-5.9562	-26.5006	0.035975	-82.63	-3.12685	-1.1562	-3.0453	0.192075	-0.942475	-1.2667	0.726175	2.9959	-0.048125	-1.00125	1.27415	0.91225	-0.104925	-0.034925	1.56825	0.1996	-0.101925	-0.288	0.4365	-2.05637	-0.09985	-0.310625	-0.384925	-0.23195	0.241125	-0.670825	-0.2248	-0.305925
MA Dead11	-141.67	-65.099	-3.997	-52.243	0.089	-44.44	-11.919	-0.823	-0.023	-5.924	-0.152	0.438	0.002	-5.103	0.284	0.93	-1.208	-1.18	0.211	-0.401	-1.867	-1.071	-0.073	-0.18	0.133	-0.985	0.128	0.075	-0.014	-0.729	0.42	-0.169	0.007	0.061
MA Dead12	269.785	124.169	11.1282	55.9176	0.053025	115.813	7.75185	1.6662	4.4623	1.09393	1.37048	2.3807	-0.026175	-2.5369	0.175125	3.31125	-1.14115	-0.72125	0.243925	0.077925	-1.42025	-0.0876	0.195925	0.347	-0.2915	2.38437	0.14985	0.430625	0.491925	0.31095	0.057875	0.906825	0.2798	0.486925
MA Dead13	221.304	101.506	5.716	58.423	-0.027	49.31	13.043	0.999	0.381	6.404	0.291	-0.076	0.197	5.238	-0.173	-0.424	1.28	1.333	-0.191	0.418	1.867	1.161	0.119	0.18	0.017	1.645	-0.093	0.006	0.095	0.801	-0.048	0.384	0.022	0.025
MA Dead14	-185.409	-71.4853	-8.0452	6.0724	0.016975	-32.7519	12.0491	-0.9462	-2.8833	2.44707	-0.470475	-0.3727	2.04117	5.0399	0.085875	-0.37525	1.61215	1.19225	-0.064925	0.088075	2.01525	0.4226	-0.045925	-0.166	0.7675	-1.56837	0.01315	-0.084625	-0.315925	0.05005	1.04113	-0.614825	-0.1338	-0.289925
MA Dead15	-94.565	-20.536	-2.381	-13.778	0.117	-28.084	-8.756	-0.114	0.85	-5.221	0	0.936	0.11	-4.518	0.374	4.792	-1.103	-1.027	0.375	-0.339	-1.693	-1.011	0.012	-0.108	0.059	-1.455	0.115	0.055	-0.042	-0.731	0.198	-0.244	0.098	0.035
MA Dead16	206.919	84.0453	9.2452	-1.5424	0.063025	42.2219	-10.9091	1.2062	3.1833	-2.05707	0.620475	0.8127	-1.77117	-4.8199	-0.035875	1.26525	-1.54215	-1.05225	0.104925	-0.048075	-1.88525	-0.3326	0.115925	0.186	-0.6875	2.10837	0.02685	0.144625	0.355925	0.00995	-0.771125	0.804825	0.1738	0.319925
MA Dead17	144.185	48.486	3.571	16.548	-0.057	31.624	9.396	0.354	-0.67	5.451	0.1	-0.796	0.06	4.698	-0.274	-3.792	1.163	1.137	-0.305	0.369	1.803	1.091	0.058	0.128	0.021	2.205	-0.065	-0.005	0.072	0.801	0.152	0.474	-0.058	-0.005
MA Dead18	-160.549	-57.6853	-7.1052	27.1224	0.056975	-7.36195	16.0191	-0.6662	-1.7633	3.56707	-0.350475	0.9973	2.63117	5.7299	0.145875	6.54475	1.97215	1.87225	-0.034925	0.248075	2.53525	0.9326	-0.035925	-0.026	1.3875	-0.238375	0.08315	0.125375	-0.105925	0.45005	2.06113	-0.534825	-0.0538	-0.189925
MA Dead19	-90.685	-6.946	-0.281	12.502	0.057	10.546	-1.956	-0.024	0.67	-3.711	-0.1	0.796	-0.06	-4.058	0.274	4.352	-1.023	-0.977	0.305	-0.239	-1.633	-0.981	-0.058	-0.128	-0.021	-1.815	0.065	0.005	-0.072	-0.711	-0.152	-0.474	0.058	0.005
MA Dead20	329.849	168.795	14.9952	88.1176	-0.056975	65.242	4.52085	1.7762	1.7633	0.122925	0.350475	-0.9973	-2.63117	-4.2099	-0.145875	-4.54475	-1.61215	-1.50225	0.034925	-0.028075	-2.07525	-0.5726	0.035925	0.026	-1.3875	0.788375	-0.08315	-0.125375	0.105925	-0.33005	-2.06113	0.534825	0.0538	0.189925
MA Dead21	142.515	37.726	3.491	36.448	-0.057	36.354	7.766	0.304	-0.67	4.801	0.1	-0.796	0.06	4.478	-0.274	-3.882	1.083	1.027	-0.305	0.349	1.703	1.051	0.058	0.128	0.021	1.995	-0.065	-0.005	0.072	0.801	0.152	0.474	-0.058	-0.005
MA Dead22	-291.809	-115.065	-14.2552	-79.7076	0.156975	-61.632	-2.96085	-1.4562	-1.0533	0.387075	-0.210475	1.6073	2.96117	4.6199	0.225875	5.29475	1.80215	1.66225	0.055075	0.098075	2.28525	0.7326	0.034075	0.014	1.5375	-0.018375	0.15315	0.185375	-0.065925	0.45005	2.57113	-0.264825	0.0062	-0.159925
MA Dead23	-13.025	53.964	0.949	-13.088	0.177	-23.244	-1.516	0.116	1.75	-2.551	0.2	1.986	1.04	-2.868	0.424	5.832	-0.653	-0.527	0.455	-0.229	-1.083	-0.761	0.042	-0.078	0.339	-0.555	0.155	0.105	-0.012	-0.641	0.778	-0.124	0.148	0.065
MA Dead24	366.469	160.175	15.9352	86.4676	-0.076975	69.2619	4.68085	1.7162	1.5433	0.142925	0.330475	-1.1373	-2.51117	-4.2699	-0.135875	-4.43475	-1.66215	-1.49225	0.004925	-0.038075	-2.03525	-0.6126	0.055925	0.006	-1.4075	0.778375	-0.09315	-0.115375	0.095925	-0.37005	-2.19113	0.504825	0.0638	0.199925
MA Dead25	92.215	41.976	1.271	45.518	-0.057	54.604	7.196	1.224	0.14	4.191	0.17	0.014	-0.33	3.878	-0.304	-3.072	1.013	0.927	-0.345	0.319	1.563	1.011	0.058	0.128	-0.059	1.555	-0.065	0.005	0.072	0.801	-0.058	0.454	-0.078	-0.005
MA Dead26	-267.639	-81.4653	-12.2052	-58.6476	0.196975	-32.7019	-0.08085	-0.7562	-0.5933	0.977075	-0.060475	2.2873	3.08117	4.7599	0.405875	7.48475	1.80215	1.69225	0.145075	0.108075	2.24525	0.7726	0.074075	0.024	1.5475	-0.048375	0.16315	0.195375	-0.055925	0.46005	2.62113	-0.214825	-0.0138	-0.119925
MA Dead27	-9.805	45.544	0.799	-31.318	0.057	-47.244	-3.496	-0.864	-0.14	-3.191	-0.17	-0.014	0.33	-3.238	0.304	3.622	-0.793	-0.717	0.345	-0.259	-1.263	-0.841	-0.058	-0.128	0.059	-0.945	0.065	-0.005	-0.072	-0.691	0.058	-0.454	0.078	0.005
MA Dead28	288.699	98.7753	13.3552	64.1776	-0.136975	43.5119	1.19085	1.0862	0.9533	-0.457075	0.140475	-1.7273	-2.62117	-4.3599	-0.345875	-6.26475	-1.68215	-1.39225	-0.095075	-0.018075	-1.98525	-0.6026	0.005925	0.006	-1.3775	1.03837	-0.11315	-0.095375	0.125925	-0.29005	-2.13113	0.544825	0.0738	0.169925
MA Dead29	63.855	-19.564	2.631	47.148	0.063	95.474	5.636	3.054	1.16	3.931	0.61	1.074	0.22	3.878	-0.214	0.168	1.113	1.317	-0.285	0.459	1.993	1.211	0.128	0.208	0.481	2.475	-0.005	0.335	0.232	1.071	1.342	0.934	0.072	0.155
MA Dead30	-206.409	-24.6953	-11.4152	-56.1476	0.226975	-32.6319	1.24915	-0.7762	-0.2433	1.32708	0.099525	2.3273	3.33117	4.9199	0.445875	7.85475	1.89215	1.65225	0.225075	0.138075	2.32525	0.7726	0.084075	0.024	1.5875	-0.388375	0.18315	0.175375	-0.085925	0.44005	2.64113	-0.294825	-0.0238	-0.129925
MA Dead31	-35.415	32.294	-2.111	-45.568	-0.063	-94.414	-5.336	-2.984	-1.16	-3.811	-0.61	-1.074	-0.22	-3.768	0.214	-0.048	-1.083	-1.287	0.285	-0.439	-1.953	-1.191	-0.128	-0.208	-0.481	-2.415	0.005	-0.335	-0.232	-1.051	-1.342	-0.934	-0.072	-0.155
MA Dead32	277.039	89.1653	14.1352	70.4476	-0.116975	45.5119	0.84085	1.1862	0.7533	-0.727075	0.010475	-1.8173	-2.82117	-4.4799	-0.345875	-6.85475	-1.76215	-1.46225	-0.155075	-0.078075	-2.12525	-0.6526	-0.014075	-0.004	-1.4675	1.06837	-0.12315	-0.115375	0.115925	-0.35005	-2.23113	0.514825	0.0738	0.159925
MA Dead33	134.935	27.306	5.951	72.058	0.153	118.814	10.326	3.514	1.76	5.521	0.88	1.774	1.31	4.928	-0.044	2.528	1.603	1.687	-0.195	0.609	2.513	1.461	0.208	0.278	0.731	2.885	0.035	0.495	0.322	1.221	1.902	1.114	0.172	0.275
MA Dead34	-210.752	-39.1723	-11.1562	-36.8946	0.204975	-10.4139	4.24415	-0.3922	0.5547	2.15408	0.411525	3.4553	3.42117	4.8679	0.559875	13.0087	1.85115	1.55125	0.307075	0.099075	2.24125	0.7696	0.133075	0.05	1.5565	-0.763375	0.14815	0.184375	-0.075925	0.40205	2.37813	-0.390825	-0.0478	-0.121925
MA Dead35	-62.912	34.421	-4.284	-71.09	-0.146	-118.064	-10.208	-3.283	-1.707	-5.452	-0.836	-1.744	-1.241	-4.862	0.429	-2.356	-1.582	-1.657	0.222	-0.59	-2.471	-1.431	-0.196	-0.275	-0.716	-2.688	-0.022	-0.491	-0.309	-1.2	-1.866	-1.042	-0.16	-0.248
MA Dead36	291.339	78.4623	14.0212	64.5256	-0.134975	37.885	2.12985	1.2422	2.2573	-0.163075	0.028475	-0.9923	-2.55717	-4.0589	-0.421875	-9.75575	-1.59015	-1.27125	-0.202075	-0.008075	-1.89525	-0.5696	-0.081075	0.028	-1.3375	1.32037	-0.11015	-0.025375	0.161925	-0.23205	-1.91113	0.597825	0.1318	0.215925
MA Dead37	242.803	45.532	9.966	131.528	0.242	170.232	25.979	4.234	4.876	9.708	1.568	3.966	2.113	6.131	0.058	7.034	1.931	1.94	0.072	0.674	3.02	1.783	0.388	0.384	1.149	3.625	0.086	0.74	0.412	1.362	2.898	1.421	0.287	0.394
MA Dead38	-20.9539	28.9317	-6.3612	1.1394	0.278975	23.063	13.2492	-0.1142	0.4587	2.84508	0.836525	2.8783	3.09217	4.6449	0.830875	16.1337	1.69315	1.41825	0.662075	0.039075	2.05425	0.7166	0.313075	0.044	1.4335	-1.06637	0.14015	0.125375	-0.117925	0.27205	2.11513	-0.434825	-0.0538	-0.158925
MA Dead39	-215.774	-9.277	-8.741	-122.035	-0.214	-158.112	-23.972	-3.978	-4.173	-9.074	-1.449	-3.193	-1.822	-5.779	0.003	-6.207	-1.836	-1.76	-0.025	-0.629	-2.846	-1.641	-0.358	-0.336	-1.006	-3.028	-0.049	-0.647	-0.345	-1.269	-2.504	-1.176	-0.221	-0.337
MA Dead40	121.711	26.5383	9.6722	29.0776	-0.219975	-6.43505	-9.30115	0.4752	0.5533	-1.87608	-0.584525	-1.9053	-2.70517	-4.1879	-0.763875	-13.2877	-1.58615	-1.27725	-0.578075	-0.002075	-1.82525	-0.6126	-0.267075	-0.012	-1.3115	1.39837	-0.11715	-0.038375	0.154925	-0.20005	-1.79613	0.619825	0.0918	0.204925

## Sheet: SampleTiming
		Entre 12 -36h	???		Descriptif	Data ajoutées	???	c1	c2	c3	c4	c5	c6	c7	c8	c9	c10	c11	c12	c13	c14	c15	c16	c17	c18	c19	c20	c21	c22	c23	c24	c25	c26	c27	c28	c29	c30	c31	c32	c33	c34	x2	x3	x4	x5	x6	x7	x8	x9
Nos Ref	Saison	Hours	Days	Pronostic de survie (C4; C8DC; C10:2)	Euthanasie	CK	Hypoglycine A (µM/L)	C0	C2	C3	C4	C5:1	C5	C6	C5OH	C8:1	C8	C3DC	C10:2	C10:1	C10	C4DC	C5DC	C12:1	C12	C6DC	C14:2	C14:1	C14	C8DC	C14OH	C16:1	C16	C10DC	C16:1OH	C16OH	C18:2	C18:1	C18	C18:2OH	C18:1OH	Depressed mental status	Weakness	Stiffness	Recumbency	Remains standing up most of the time	Trembling	Perspiration	Distended bladder
MA Surv2	Aut	24	9	0.123965	0	35000	5.38	52.938	20.242	1.184	3.544	0.032	2.138	0.74	0.085	0.215	0.269	0.047	0.383	0.217	0.096	0.062	0.337	0.121	0.061	0.084	0	0.051	0.063	0.039	0	0.049	0.196	0.025	0.016	0.041	0.033	0.108	0.1	0.008	0.033	1	1	0	1	0	1	1	1
MA Surv4	Aut	12	8	0.922616	0	42300	1.9	74.691	23.159	1.588	3.222	0.036	3.292	0.867	0.061	0.179	0.303	0.067	0.127	0.525	0.133	0.036	0.524	0.048	0.027	0.032	0.057	0.067	0.059	0.025	0	0.008	0.099	0.042	0.03	0.023	0.026	0.079	0.157	0	0.035	0	1		1	0	1	1	1
MA Surv6	Aut	24	10	0.941479	0	27800	1.08	52.59	49.72	3.6	12.42	0.08	11.87	1.41	0.32	0.32	0.44	0.18	0.26	0.47	0.36	0.08	2.54	0.16	0.24	0.06	0.08	0.28	0.16	0.06	0.03	0.18	0.79	0.04	0.08	0.06	0.1	0.45	0.23	0.04	0.04	0	0	1	1	1	1	0	1
MA Surv7	Aut	24	25		0	115025		42.43	23.61	0.72	5.2		3.8	1.78	0.05		1.6				1.08		0.15	0.18	0.21		0.13	0.26	0.12				0.18				0.11					0	1	1	0	1	1	0	0
MA Surv8	Aut	24	12		0	99400		231.44	121.27	5.34	39.81		23.8	15.06	0.63		7.82				5.61		1.49	1.68	1.51		0.37	2.02	1.17				2.06				0.53					1	1	1	1	0		1
MA Surv10	SP	32	13	0.983404	0	200000	0.435	39.009	15.12	0.965	3.299	0.048	4.887	0.473	0.176	0.105	0.128	0.056	0.106	0.138	0.045	0.056	0.59	0.014	0.038	0.024	0.018	0.029	0.02	0.012	0.02	0.034	0.094	0.012	0.067	0.013	0.058	0.051	0.11	0.044	0.029	1	1	1			1
MA Dead4	Aut	28	2	3.1e-09	1	487100	1.97	151.04	98.908	5.838	44.988	0.106	66.799	7.51	1.528	3.656	2.291	1.391	3.003	0.889	1.122	0.24	3.284	0.428	0.714	0.174	0.218	0.8	0.757	0.131	0.372	0.891	2.106	0.121	0.639	0.434	0.512	1.734	0.985	0.244	0.433	1	0	1	1	0	1	1
MA Dead5	Aut	28	3	4.4e-08	0	199400	2.17	71.963	46.556	3.394	20.005	0.042	22.943	3.233	0.863	1.534	1.476	0.433	1.422	0.663	0.928	0.105	1.561	0.261	0.333	0.026	0.133	0.473	0.329	0.156	0.21	0.377	0.838	0.08	0.151	0.196	0.334	0.714	0.461	0.045	0.119	1	0	1	1	0	1	1
MA Dead6	Aut	28	2	0.567612	1	114500	2.51	46.442	29.773	1.436	7.12	0.096	7.047	1.045	0.271	0.547	0.367	0.105	0.54	0.23	0.26	0.044	1.18	0.136	0.142	0.053	0.078	0.176	0.226	0.018	0.088	0.139	0.408	0.02	0.1	0.039	0.101	0.427	0.217	0.078	0.07	1	0	1	1	0	1	1
MA Dead7	Aut	14	2	0.000315768	1	34540	8.18	60.051	38.638	1.924	17.558	0	7.649	3.831	0.136	0.699	1.177	0.103	1.092	0.445	0.587	0.131	0.906	0.212	0.262	0.094	0.046	0.236	0.208	0.094	0.042	0.173	0.601	0.064	0.115	0.016	0.047	0.356	0.206	0.04	0.079	1	1	0	0	1	1	0	1
MA Dead14	SP	14	2	0.76401	1	690600	14	84.376	52.684	3.083	61.99	0.07	83.061	19.801	0.72	1.579	3.541	0.9	2.008	2.015	2.503	0.261	2.936	0.471	0.471	0.179	0.166	0.595	0.335	0.15	0.181	0.476	0.816	0.163	0.346	0.176	0.361	1.099	0.292	0.146	0.197	1			1	0	1		1
MA Dead15	SP	12	2	0.999303	1	509000	1.76	126.739	80.97	3.335	44.645	0.09	21.226	4.287	0.885	1.231	1.183	0.291	0.86	0.307	0.72	0.201	4.368	0.177	0.306	0.184	0.079	0.174	0.15	0.131	0.072	0.076	0.19	0.022	0.061	0.053	0.07	0.15	0.14	0.12	0.06	1	1	1			1	1	0
MA Dead17	Aut	24	2	0.0810585	1	146600		49.62	27.95	1.19	2.77	0.06	3.54	0.64	0.24	0.18	0.23	0.1	0.14	0.17	0.18	0.1	1	0.06	0.11	0.07	0.03	0.11	0.08	0.07	0.02	0.08	0.75	0.05	0.05	0.03	0.07	0.35	0.23	0.04	0.03	1	1	0	1	0	1	0	1
MA Dead18	Aut	12	1	1.71e-05	1	171600		46.37	26.36	2.14	25.58	0.12	34.86	5.11	0.54	1.42	1.51	0.27	1.81	0.86	0.91	0.11	7.81	0.43	0.82	0.07	0.2	0.65	0.6	0.08	0.16	0.7	1.87	0.11	0.27	0.25	0.46	1.29	0.27	0.12	0.13	0	1	1	1	0	1	1
MA Dead22	Aut	32	2	0.00658545	0	18048		38.04	53.73	0.74	8.41	0.1	3.61	1.56	0.32	0.71	0.51	0.14	0.61	0.33	0.41	0.08	0.75	0.19	0.16	0.09	0.07	0.21	0.16	0.07	0.04	0.15	0.77	0.07	0.06	0.04	0.12	0.51	0.27	0.06	0.03	1	1	0	1	0	0	1	0
MA Dead23	Aut	24	5	0.00157673	0	115850		129.49	91.69	4.44	23.36	0.12	13.11	6.25	0.42	1.08	2.25	0.3	1.19	1.1	1.61	0.15	1.95	0.43	0.5	0.15	0.12	0.62	0.29	0.1	0.05	0.36	1.44	0.09	0.1	0.06	0.16	0.93	0.35	0.09	0.06	0	1	1	1	0	1	1
MA Dead24	Aut	12	2	0.00199328	0	78700		74.66	45.11	1.68	6.76	0.08	7.63	1.72	0.26	0.49	0.53	0.12	0.47	0.45	0.35	0.09	0.86	0.14	0.17	0.06	0.06	0.25	0.12	0.09	0.02	0.13	0.76	0.06	0.07	0.03	0.08	0.38	0.24	0.07	0.04	1	1	1	0	1	1	1	1
MA Dead25	Aut	12	3	1.24e-05	1	200000		79.19	95.94	2.22	32.43	0.12	31.36	5.68	1.34	1.89	1.64	0.37	2	0.71	1.01	0.12	2.76	0.36	0.4	0.11	0.09	0.48	0.25	0.1	0.05	0.28	1	0.09	0.11	0.06	0.16	0.72	0.33	0.07	0.06	1	0	1	1	0	0	1	0
MA Dead26	Aut	12	4	0.00186747	1	20000		98.83	78.71	3.73	27.82	0.12	36.56	4.6	0.96	0.95	1.12	0.27	1.15	0.57	0.49	0.27	3.05	0.14	0.2	0.15	0.07	0.21	0.16	0.13	0.03	0.14	0.73	0.07	0.08	0.04	0.09	0.43	0.29	0.05	0.08	0	0	0	1	0	0	1	0
MA Dead30	Aut	20	3	0.000821144		600000		82.29	74.08	1.94	8.03	0.09	10.88	2.44	0.31	0.71	0.87	0.24	0.6	0.71	0.56	0.1	1.59	0.21	0.26	0.13	0.12	0.34	0.17	0.09	0.03	0.21	0.65	0.07	0.08	0.04	0.15	0.51	0.25	0.05	0.04	1	1		0	1	1	1	1
MA Dead32	Aut	26	3	0.435951	1	200000		70.63	64.47	2.72	14.3	0.11	12.88	2.09	0.41	0.51	0.6	0.11	0.51	0.51	0.44	0.1	1	0.13	0.19	0.07	0.06	0.2	0.12	0.07	0.02	0.12	0.68	0.06	0.06	0.03	0.09	0.41	0.22	0.05	0.03	1	0	1	1	0	1	1	1
MA Dead33	Aut	24	2	0.972973	1	508000		99.52	59.6	3.84	26.49	0.09	24.4	4.99	0.53	0.6	1.71	0.27	0.7	1.09	1.16	0.17	2.48	0.52	0.4	0.09	0.17	0.56	0.27	0.08	0.07	0.25	0.47	0.04	0.16	0.09	0.17	0.56	0.18	0.1	0.12	1		1	1	0		1
MA Dead35	Aut	24	2	0.974868	1	387600	0.0378	72.023	61.727	1.667	0.968	0.007	0.75	0.118	0.231	0.053	0.069	0.044	0.03	0.069	0.066	0.385	0.172	0.021	0.03	0.027	0.019	0.042	0.03	0.012	0.003	0.015	0.197	0.013	0.004	0.013	0.021	0.036	0.072	0.012	0.027			1	1	0
MA Dead36	Aut	26	2	2.45e-07	0	13512	2.86	80.587	39.29	2.865	27.631	0.07	27.471	6.374	0.85	2.812	1.991	0.44	2.463	0.864	0.809	0.138	3.253	0.261	0.28	0.105	0.091	0.346	0.2	0.052	0.078	0.219	0.557	0.038	0.159	0.086	0.17	0.467	0.207	0.084	0.094	1			0	1	1	1	1
MA Dead37	SP	20	2	0.00132541	1	56000	3.14	179.891	79.953	5.682	60.438	0.096	52.168	15.771	0.951	3.169	4.256	0.732	2.222	0.872	1.269	0.487	4.678	0.349	0.283	0.294	0.084	0.549	0.352	0.192	0.109	0.433	0.937	0.064	0.249	0.103	0.162	1.032	0.379	0.127	0.146	1	1	1	1	0	1	1	1
Atypical myopathy (dead; n = 40)		20.6316	2.42105	0.253173	0.722222	239529	4.06976	86.408	60.3231	2.83495	24.2786	0.0835263	24.6286	5.10789	0.619211	1.25368	1.43795	0.348895	1.20105	0.676526	0.809684	0.172737	2.39937	0.259263	0.317421	0.111895	0.100211	0.369526	0.253	0.0955789	0.0865789	0.274684	0.83	0.0681579	0.150737	0.094	0.175158	0.637105	0.294158	0.084	0.0971053	0.833333	0.6	0.75	0.777778	0.222222	0.823529	0.882353	0.666667
Min or % of response		12	1	3.1e-09	0	13512	0.0378	38.04	26.36	0.74	0.968	0	0.75	0.118	0.136	0.053	0.069	0.044	0.03	0.069	0.066	0.044	0.172	0.021	0.03	0.026	0.019	0.042	0.03	0.012	0.003	0.015	0.19	0.013	0.004	0.013	0.021	0.036	0.072	0.012	0.027	0	0	0	0	0	0	0	0
Max or % of response		32	5	0.999303	1	690600	14	179.891	98.908	5.838	61.99	0.12	83.061	19.801	1.528	3.656	4.256	1.391	3.003	2.015	2.503	0.487	7.81	0.52	0.82	0.294	0.218	0.8	0.757	0.192	0.372	0.891	2.106	0.163	0.639	0.434	0.512	1.734	0.985	0.244	0.433	1	1	1	1	1	1	1	1
Atypical myopathy (survivors; n = 11)		23.3333	12.8333	0.742866	0	86587.5	2.19875	82.183	42.1868	2.23283	11.2492	0.049	8.29783	3.38833	0.220333	0.20475	1.76	0.0875	0.219	0.3375	1.22067	0.0585	0.9385	0.367167	0.347667	0.05	0.109167	0.451167	0.265333	0.034	0.0125	0.06775	0.569833	0.02975	0.04825	0.03425	0.142833	0.172	0.14925	0.023	0.03425	0.5	0.833333	0.8	0.8	0.4	1	0.6	0.75
Min or % of response		12	8	0.123965	0	27800	0.435	39.009	15.12	0.72	3.222	0.032	2.138	0.473	0.05	0.105	0.128	0.047	0.106	0.138	0.045	0.036	0.15	0.014	0.027	0.024	0	0.029	0.02	0.012	0	0.008	0.094	0.012	0.016	0.013	0.026	0.051	0.1	0	0.029	0	0	0	0	0	1	0	0
Max or % of response		32	25	0.983404	0	200000	5.38	231.44	121.27	5.34	39.81	0.08	23.8	15.06	0.63	0.32	7.82	0.18	0.383	0.525	5.61	0.08	2.54	1.68	1.51	0.084	0.37	2.02	1.17	0.06	0.03	0.18	2.06	0.042	0.08	0.06	0.53	0.45	0.23	0.044	0.04	1	1	1	1	1	1	1	1
Control horses (safe; n = 44)			#REF!	#REF!	#REF!	#REF!	#REF!	#REF!	#REF!	#REF!	#REF!	#REF!	#REF!	#REF!	#REF!	#REF!	#REF!	#REF!	#REF!	#REF!	#REF!	#REF!	#REF!	#REF!	#REF!	#REF!	#REF!	#REF!	#REF!	#REF!	#REF!	#REF!	#REF!	#REF!	#REF!	#REF!	#REF!	#REF!	#REF!	#REF!	#REF!	#REF!	#REF!	#REF!	#REF!	#REF!	#REF!	#REF!	#REF!
SDM deads n = 40		1.09063	0.142554	0.0621422	0.0728729	34563.3	0.684366	5.91874	3.6648	0.224819	2.87642	0.00561802	3.54902	0.787352	0.0626528	0.158833	0.173218	0.0529219	0.132444	0.0699411	0.0911719	0.0178364	0.288546	0.023299	0.0316819	0.0103612	0.00880397	0.0340024	0.0277336	0.00717428	0.0142199	0.035436	0.078592	0.0058136	0.0230148	0.0165799	0.0220508	0.0659258	0.029811	0.00826858	0.0148006	0.0606339	0.0801784	0.0707107	0.06764	0.06764	0.0621313	0.0525105	0.0778499
SDM survivors; n = 11		1.93218	1.88213	0.124639	0	19960.8	0.664512	22.3644	12.2343	0.554905	4.34991	0.00655975	2.5152	1.72994	0.0677484	0.0269684	0.909555	0.018756	0.0388509	0.0569511	0.658606	0.00546892	0.274549	0.194874	0.173858	0.00826823	0.0409587	0.234056	0.134458	0.00619384	0.00452267	0.0231338	0.233896	0.00423817	0.00910003	0.00624439	0.0581097	0.0563189	0.0178773	0.00670594	0.00137895	0.165145	0.123091	0.13484	0.13484	0.165145	0	0.165145	0.150756
SDM controls; n = 44			#REF!	#REF!	#REF!	#REF!	#REF!	#REF!	#REF!	#REF!	#REF!	#REF!	#REF!	#REF!	#REF!	#REF!	#REF!	#REF!	#REF!	#REF!	#REF!	#REF!	#REF!	#REF!	#REF!	#REF!	#REF!	#REF!	#REF!	#REF!	#REF!	#REF!	#REF!	#REF!	#REF!	#REF!	#REF!	#REF!	#REF!	#REF!	#REF!	#REF!	#REF!	#REF!	#REF!	#REF!	#REF!	#REF!	#REF!
SD controls; n = 44		#REF!	#REF!	#REF!	#REF!	#REF!	#REF!	#REF!	#REF!	#REF!	#REF!	#REF!	#REF!	#REF!	#REF!	#REF!	#REF!	#REF!	#REF!	#REF!	#REF!	#REF!	#REF!	#REF!	#REF!	#REF!	#REF!	#REF!	#REF!	#REF!	#REF!	#REF!	#REF!	#REF!	#REF!	#REF!	#REF!	#REF!	#REF!	#REF!	#REF!	#REF!	#REF!	#REF!	#REF!	#REF!	#REF!	#REF!	#REF!
Percentiles 97.5 controls; n = 44								41.928	20.7243	0.9752	0.6066	0.057025	0.33895	0.08285	0.1242	0.2443	0.059925	0.070475	0.0577	0.159825	0.0721	0.126125	0.36625	0.05385	0.16375	0.048925	0.045925	0.12475	0.0794	0.035925	0.043	0.0925	0.531375	0.04685	0.055625	0.036925	0.07795	0.237875	0.177825	0.0578	0.054925
Mean Difference vs Perc 97 deads								-44.48	-39.5988	-1.85975	-23.672	-0.0265013	-24.2897	-5.02504	-0.495011	-1.00938	-1.37802	-0.27842	-1.14335	-0.516701	-0.737584	-0.0466118	-2.03312	-0.205413	-0.153671	-0.0629697	-0.0542855	-0.244776	-0.1736	-0.0596539	-0.0435789	-0.182184	-0.298625	-0.0213079	-0.0951118	-0.057075	-0.0972079	-0.39923	-0.116333	-0.0262	-0.0421803
Mean Difference vs Perc 98 (survivors)								-40.2551	-21.4626	-1.25763	-10.6426	0.008025	-7.95888	-3.30548	-0.0961333	0.03955	-1.70008	-0.017025	-0.1613	-0.177675	-1.14857	0.067625	-0.57225	-0.313317	-0.183917	-0.001075	-0.0632417	-0.326417	-0.185933	0.001925	0.0305	0.02475	-0.0384583	0.0171	0.007375	0.002675	-0.0648833	0.065875	0.028575	0.0348	0.020675
[truncated: 50 more columns]

## Sheet: Hyp A Fig
	???
Cases	Hypoglycine A (µM/L)
1	4.38
1	5.38			Concentration	S	D
1	4.89			Q1	0.853	2.1325
1	1.9			Min	0.435	0.0378
1	4.57			Moust. Inf	0.435	{=MIN(SI(PF>G16;D))}
1	1.08			Mediane	1.9	3.185
1	0.565			Moust. Sup	5.38	#VALUE!
1	0.435			Max	5.38	14
1	0.853			Q3	4.57	5.4575
0	5.42
0	4.81			Nb	9	22
0	2.71			Moy	2.67256	4.25354
0	1.97			Q3_Q1	3.717	3.325
0	2.17			Front Basse	-4.7225	-2.855
0	2.51			Front Haute	10.1455	10.445
0	8.18
0	7.69
0	8.07
0	1.87
0	3.62
0	5.47
0	1.49
0	14
0	1.76
0	4.75
0	0.0378
0	2.86
0	3.14
0	2.12
0	3.23
0	5.7
Atypical myopathy (dead; n = 40)	4.25354
Min or % of response	0.0378
Max or % of response	14
Atypical myopathy (survivors; n = 11)	2.67256
Min or % of response	0.435
Max or % of response	5.38
SDM deads; n = 40	0.492496
SDM survivors; n = 11	0.627543
SD controls; n = 44	1.74655

## Sheet: Logistic Testing
Nos Ref	Survivant	CK	C0	C2	C3	C4	C5	C6, hexanoylcarnitine	C5OH	C8	C10	C5DC, glutarylcarnitine	C12:1	C12	C14:2	C14:1	C14	C16	C18:2
MA Surv1	1	22380	59.134	27.633	1.17	11.778	5.909	1.831	0.271	0.41	0.289	1.628	0.131	0.147	0.015	0.177	0.19	0.182	0.063
MA Surv2	1	35000	52.938	20.242	1.184	3.544	2.138	0.74	0.085	0.269	0.096	0.337	0.121	0.061	0	0.051	0.063	0.196	0.033
MA Surv3	1	200000	140.682	54.52	5.344	33.742	29.172	5.83	0.425	1.762	0.469	1.683	0.294	0.274	0.118	0.299	0.168	0.722	0.126
MA Surv4	1	42300	74.691	23.159	1.588	3.222	3.292	0.867	0.061	0.303	0.133	0.524	0.048	0.027	0.057	0.067	0.059	0.099	0.026
MA Surv5	1	57125	29.411	17.044	1.313	23.746	13.706	2.603	0.381	2.081	2.633	2.143	1.338	1.521	0.246	1.959	0.736	0.981	0.261
MA Surv6	1	27800	52.59	49.72	3.6	12.42	11.87	1.41	0.32	0.44	0.36	2.54	0.16	0.24	0.08	0.28	0.16	0.79	0.1
MA Surv7	1	115025	42.43	23.61	0.72	5.2	3.8	1.78	0.05	1.6	1.08	0.15	0.18	0.21	0.13	0.26	0.12	0.18	0.11
MA Surv8	1	99400	231.44	121.27	5.34	39.81	23.8	15.06	0.63	7.82	5.61	1.49	1.68	1.51	0.37	2.02	1.17	2.06	0.53
MA Surv9	1	96619	49.13	20.34	1.76	2.75	2.03	0.81	0.12	0.34	0.22	0.51	0.05	0.05	0.03	0.05	0.02	0.06	0.04
MA Surv10	1	200000	39.009	15.12	0.965	3.299	4.887	0.473	0.176	0.128	0.045	0.59	0.014	0.038	0.018	0.029	0.02	0.094	0.058
MA Surv11	1	500000	47.005	33.679	1.301	2.995	1.914	0.839	0.199	0.342	0.196	0.549	0.061	0.064	0.035	0.104	0.053	0.372	0.064
MA Dead1	0	601000	67.72	40.066	2.836	11.247	12.116	2.333	0.273	0.935	0.438	1.101	0.212	0.159	0.082	0.314	0.205	0.44	0.164
MA Dead2	0	20000	95.88	48.406	2.045	16.491	13.825	6.146	0.311	2.813	2.556	2.201	0.642	0.608	0.167	0.867	0.396	0.742	0.228
MA Dead3	0	769000	72.756	33.252	1.571	12.335	5.629	2.376	0.208	0.664	0.364	0.964	0.064	0.191	0.047	0.125	0.125	0.304	0.076
MA Dead4	0	487100	151.04	98.908	5.838	44.988	66.799	7.51	1.528	2.291	1.122	3.284	0.428	0.714	0.218	0.8	0.757	2.106	0.512
MA Dead5	0	199400	71.963	46.556	3.394	20.005	22.943	3.233	0.863	1.476	0.928	1.561	0.261	0.333	0.133	0.473	0.329	0.838	0.334
MA Dead6	0	114500	46.442	29.773	1.436	7.12	7.047	1.045	0.271	0.367	0.26	1.18	0.136	0.142	0.078	0.176	0.226	0.408	0.101
MA Dead7	0	34540	60.051	38.638	1.924	17.558	7.649	3.831	0.136	1.177	0.587	0.906	0.212	0.262	0.046	0.236	0.208	0.601	0.047
MA Dead8	0	20000	51.246	26.935	1.906	23.179	34.487	4.069	0.459	1.049	0.88	3.463	0.232	0.367	0.066	0.476	0.338	0.941	0.127
MA Dead9	0	380339	115.817	81.22	3.805	67.889	35.363	12.142	0.53	2.664	1.154	2.447	0.241	0.404	0.09	0.258	0.138	0.365	0.146
MA Dead10	0	362431	96.102	54.509	2.404	22.325	11.364	4.549	0.275	1.285	0.857	0.832	0.226	0.237	0.042	0.403	0.147	0.423	0.092
MA Dead11	0	479300	142.617	90.2	3.722	40.774	20.901	12.886	0.609	4.596	1.708	2.716	0.663	0.461	0.14	0.544	0.254	0.832	0.157
MA Dead12	0	400000	171.553	63.498	5.172	29.417	33.183	4.625	0.51	1.286	0.459	2.31	0.133	0.191	0.043	0.148	0.112	0.328	0.079
MA Dead13	0	302107	79.634	36.407	1.719	6.18	4.87	1.124	0.176	0.48	0.135	0.506	0.072	0.153	0.017	0	0.09	0.66	0.072
MA Dead14	0	690600	84.376	52.684	3.083	61.99	83.061	19.801	0.72	3.541	2.503	2.936	0.471	0.471	0.166	0.595	0.335	0.816	0.361
MA Dead15	0	509000	126.739	80.97	3.335	44.645	21.226	4.287	0.885	1.183	0.72	4.368	0.177	0.306	0.079	0.174	0.15	0.19	0.07
MA Dead16	0	75250	21.51	12.56	1.2	4.53	9.47	1.14	0.26	0.39	0.22	0.89	0.07	0.14	0.04	0.13	0.09	0.54	0.06
MA Dead17	0	146600	49.62	27.95	1.19	2.77	3.54	0.64	0.24	0.23	0.18	1	0.06	0.11	0.03	0.11	0.08	0.75	0.07
MA Dead18	0	171600	46.37	26.36	2.14	25.58	34.86	5.11	0.54	1.51	0.91	7.81	0.43	0.82	0.2	0.65	0.6	1.87	0.46
MA Dead19	0	217200	53.5	41.54	3.29	29.05	42.17	7.44	0.33	1.74	0.64	0.56	0.14	0.16	0.13	0.17	0.11	0.39	0.09
MA Dead20	0	20000	169.3	111.11	7.89	115.24	57.88	20.54	1.11	3.69	1.52	2	0.36	0.37	0.22	0.46	0.36	0.55	0.12
MA Dead21	0	45000	51.83	30.78	3.21	48.95	46.9	5.81	0.28	1.09	0.42	0.47	0.06	0.05	0.11	0.07	0.07	0.18	0.09
MA Dead22	0	18048	38.04	53.73	0.74	8.41	3.61	1.56	0.32	0.51	0.41	0.75	0.19	0.16	0.07	0.21	0.16	0.77	0.12
MA Dead23	0	115850	129.49	91.69	4.44	23.36	13.11	6.25	0.42	2.25	1.61	1.95	0.43	0.5	0.12	0.62	0.29	1.44	0.16
MA Dead24	0	78700	74.66	45.11	1.68	6.76	7.63	1.72	0.26	0.53	0.35	0.86	0.14	0.17	0.06	0.25	0.12	0.76	0.08
MA Dead25	0	200000	79.19	95.94	2.22	32.43	31.36	5.68	1.34	1.64	1.01	2.76	0.36	0.4	0.09	0.48	0.25	1	0.16
MA Dead26	0	20000	98.83	78.71	3.73	27.82	36.56	4.6	0.96	1.12	0.49	3.05	0.14	0.2	0.07	0.21	0.16	0.73	0.09
MA Dead27	0	793000	82.41	87.52	2.07	14.2	7.36	3.7	0.36	1	0.64	0.55	0.22	0.21	0.06	0.3	0.17	0.61	0.11
MA Dead28	0	51300	21.06	17.31	1.15	5.53	10.81	1.11	0.33	0.52	0.4	1.22	0.12	0.3	0.09	0.26	0.17	0.99	0.17
MA Dead29	0	800	54.05	25.98	3.43	15.83	48.23	2.14	2.19	0.74	0.64	3.79	0.32	0.6	0.2	0.73	0.37	1.53	0.38
MA Dead30	0	600000	82.29	74.08	1.94	8.03	10.88	2.44	0.31	0.87	0.56	1.59	0.21	0.26	0.12	0.34	0.17	0.65	0.15
MA Dead31	0	110900	28.44	12.73	0.52	1.58	1.06	0.3	0.07	0.12	0.11	0.12	0.03	0.03	0.02	0.04	0.02	0.06	0.02
MA Dead32	0	200000	70.63	64.47	2.72	14.3	12.88	2.09	0.41	0.6	0.44	1	0.13	0.19	0.06	0.2	0.12	0.68	0.09
MA Dead33	0	508000	99.52	59.6	3.84	26.49	24.4	4.99	0.53	1.71	1.16	2.48	0.52	0.4	0.17	0.56	0.27	0.47	0.17
MA Dead34	0	78530	66.287	49.993	2.979	33.553	35.098	5.085	0.794	1.427	0.388	6.154	0.089	0.089	0.021	0.116	0.117	0.305	0.052
MA Dead35	0	387600	72.023	61.727	1.667	0.968	0.75	0.118	0.231	0.069	0.066	0.172	0.021	0.03	0.019	0.042	0.03	0.197	0.021
MA Dead36	0	13512	80.587	39.29	2.865	27.631	27.471	6.374	0.85	1.991	0.809	3.253	0.261	0.28	0.091	0.346	0.2	0.557	0.17
MA Dead37	0	56000	179.891	79.953	5.682	60.438	52.168	15.771	0.951	4.256	1.269	4.678	0.349	0.283	0.084	0.549	0.352	0.937	0.162
MA Dead38	0	592869	270.385	107.394	7.66	65.665	60.948	15.379	1.128	2.682	0.586	6.378	0.103	0.147	0.031	0.159	0.147	0.254	0.04
MA Dead39	0	149345	27.029	36.255	1.225	9.493	12.12	2.007	0.256	0.634	0.352	0.827	0.095	0.18	0.045	0.174	0.142	0.597	0.093
MA Dead40	0	204000	100.757	55.47	3.311	30.217	16.628	3.948	0.361	0.969	0.457	2.846	0.107	0.141	0.037	0.229	0.104	0.332	0.072

## Sheet: Feuil2
Nos_Ref	logit(p)	Surival Risk cutoff = 0.5	Survivant	CK	C0	C2	C3	C4	C5	C6	C5OH	C8	C10	C5-DC	C12_1	C12	C14_2	C14_1	C14	C16	C18_2	log(CK)	log(C0)	log(C2)	log(C3)	log(C4)	log(C5)	log(C6)	log(C5OH)	log(C8)	log(C10)	log(C5-DC)	log(C12_1)	log(C12)	log(C14_2)	log(C14_1)	log(C14)	log(C16)	log(C18_2)	logMOM(log(CK))	logMOM(log(C0))	logMOM(log(C2))	logMOM(log(C3))	logMOM(log(C4))	logMOM(log(C5))	logMOM(log(C6))	logMOM(log(C5OH))	logMOM(log(C8))	logMOM(log(C10))
MA Surv1	-1.11919	0.246161	1	22380	59.134	27.633	1.17	11.778	5.909	1.831	0.271	0.41	0.289	1.628	0.131	0.147	0.015	0.177	0.19	0.182	0.063	4.34986	1.77184	1.44143	0.0681859	1.07107	0.771514	0.262688	-0.567031	-0.387216	-0.539102	0.211654	-0.882729	-0.832683	-1.82391	-0.752027	-0.721246	-0.739929	-1.20066	-0.918484	-0.11423	-0.269015	-0.375546	-0.285948	-0.501823	-0.35828	-0.153055	-0.447347	-0.30737
MA Surv2	2.7384	0.939255	1	35000	52.938	20.242	1.184	3.544	2.138	0.74	0.085	0.269	0.096	0.337	0.121	0.061	0.0001	0.051	0.063	0.196	0.033	4.54407	1.72377	1.30625	0.0733517	0.549494	0.330008	-0.130768	-1.07058	-0.570248	-1.01773	-0.47237	-0.917215	-1.21467	-4	-1.29243	-1.20066	-0.707744	-1.48149	-0.724276	-0.1623	-0.40419	-0.370381	-0.807526	-0.943329	-0.751737	-0.656605	-0.630379	-0.785997
MA Surv3	0.183999	0.54587	1	200000	140.682	54.52	5.344	33.742	29.172	5.83	0.425	1.762	0.469	1.683	0.294	0.274	0.118	0.299	0.168	0.722	0.126	5.30103	2.14824	1.73656	0.727866	1.52817	1.46497	0.765669	-0.371611	0.246006	-0.328827	0.226084	-0.531653	-0.562249	-0.928118	-0.524329	-0.774691	-0.141463	-0.899629	0.0326861	0.262171	0.0261127	0.284134	0.171151	0.191629	0.1447	0.0423645	0.185875	-0.0970952
MA Surv4	3.08985	0.956472	1	42300	74.691	23.159	1.588	3.222	3.292	0.867	0.061	0.303	0.133	0.524	0.048	0.027	0.057	0.067	0.059	0.099	0.026	4.62634	1.87327	1.36472	0.20085	0.508126	0.51746	-0.0619809	-1.21467	-0.518557	-0.876148	-0.280669	-1.31876	-1.56864	-1.24413	-1.17393	-1.22915	-1.00436	-1.58503	-0.642004	-0.0127992	-0.345723	-0.242882	-0.848894	-0.755877	-0.682949	-0.800695	-0.578688	-0.644416
MA Surv5	11.522	0.99999	1	57125	29.411	17.044	1.313	23.746	13.706	2.603	0.381	2.081	2.633	2.143	1.338	1.521	0.246	1.959	0.736	0.981	0.261	4.75683	1.46851	1.23157	0.118265	1.37559	1.13691	0.415474	-0.419075	0.318272	0.420451	0.331022	0.126456	0.182129	-0.609065	0.292034	-0.133122	-0.00833099	-0.583359	-0.511518	-0.417558	-0.478872	-0.325468	0.0185709	-0.136426	-0.205494	-0.00509941	0.258141	0.652183
MA Surv6	2.14102	0.894827	1	27800	52.59	49.72	3.6	12.42	11.87	1.41	0.32	0.44	0.36	2.54	0.16	0.24	0.08	0.28	0.16	0.79	0.1	4.44404	1.7209	1.69653	0.556303	1.09412	1.07445	0.149219	-0.49485	-0.356547	-0.443697	0.404834	-0.79588	-0.619789	-1.09691	-0.552842	-0.79588	-0.102373	-1	-0.824299	-0.165164	-0.0139121	0.11257	-0.262898	-0.198886	-0.471749	-0.0808744	-0.416678	-0.211966
MA Surv7	1.34427	0.793191	1	115025	42.43	23.61	0.72	5.2	3.8	1.78	0.05	1.6	1.08	0.15	0.18	0.21	0.13	0.26	0.12	0.18	0.11	5.06079	1.62767	1.3731	-0.142668	0.716003	0.579784	0.25042	-1.30103	0.20412	0.0334238	-0.823909	-0.744727	-0.677781	-0.886057	-0.585027	-0.920819	-0.744727	-0.958607	-0.207552	-0.258394	-0.337347	-0.5864	-0.641016	-0.693553	-0.370548	-0.887054	0.143989	0.265156
MA Surv8	1.03907	0.738671	1	99400	231.44	121.27	5.34	39.81	23.8	15.06	0.63	7.82	5.61	1.49	1.68	1.51	0.37	2.02	1.17	2.06	0.53	4.99739	2.36444	2.08375	0.727541	1.59999	1.37658	1.17782	-0.200659	0.893207	0.748963	0.173186	0.225309	0.178977	-0.431798	0.305351	0.0681859	0.313867	-0.275724	-0.270958	0.478371	0.37331	0.283809	0.242973	0.10324	0.556857	0.213316	0.833076	0.980695
MA Surv9	2.62977	0.932753	1	96619	49.13	20.34	1.76	2.75	2.03	0.81	0.12	0.34	0.22	0.51	0.05	0.05	0.03	0.05	0.02	0.06	0.04	4.98506	1.69135	1.30835	0.245513	0.439333	0.307496	-0.091515	-0.920819	-0.468521	-0.657577	-0.29243	-1.30103	-1.30103	-1.52288	-1.30103	-1.69897	-1.22185	-1.39794	-0.283281	-0.194721	-0.402092	-0.19822	-0.917687	-0.965841	-0.712483	-0.506843	-0.528652	-0.425845
MA Surv10	-0.7718	0.31609	1	200000	39.009	15.12	0.965	3.299	4.887	0.473	0.176	0.128	0.045	0.59	0.014	0.038	0.018	0.029	0.02	0.094	0.058	5.30103	1.59116	1.17955	-0.0154727	0.518382	0.689042	-0.325139	-0.754487	-0.89279	-1.34679	-0.229148	-1.85387	-1.42022	-1.74473	-1.5376	-1.69897	-1.02687	-1.23657	0.0326861	-0.294903	-0.530891	-0.459205	-0.838637	-0.584295	-0.946107	-0.340512	-0.952921	-1.11506
MA Surv11	-2.84316	0.0550361	1	500000	47.005	33.679	1.301	2.995	1.914	0.839	0.199	0.342	0.196	0.549	0.061	0.064	0.035	0.104	0.053	0.372	0.064	5.69897	1.67214	1.52736	0.114277	0.476397	0.281942	-0.076238	-0.701147	-0.465974	-0.707744	-0.260428	-1.21467	-1.19382	-1.45593	-0.982967	-1.27572	-0.429457	-1.19382	0.430626	-0.213923	-0.183084	-0.329455	-0.880623	-0.991395	-0.697206	-0.287171	-0.526105	-0.476012
MA Dead1	-0.883017	0.292553	0	601000	67.72	40.066	2.836	11.247	12.116	2.333	0.273	0.935	0.438	1.101	0.212	0.159	0.082	0.314	0.205	0.44	0.164	5.77887	1.83072	1.60278	0.452706	1.05104	1.08336	0.367915	-0.563837	-0.0291884	-0.358526	0.0417873	-0.673664	-0.798603	-1.08619	-0.50307	-0.688246	-0.356547	-0.785156	0.510531	-0.0553506	-0.107667	0.00897399	-0.305983	-0.189978	-0.253054	-0.149862	-0.0893194	-0.126794
MA Dead2	0.0287233	0.50718	0	20000	95.88	48.406	2.045	16.491	13.825	6.146	0.311	2.813	2.556	2.201	0.642	0.608	0.167	0.867	0.396	0.742	0.228	4.30103	1.98173	1.6849	0.310693	1.21725	1.14067	0.788593	-0.50724	0.44917	0.407561	0.34262	-0.192465	-0.216096	-0.777284	-0.0619809	-0.402305	-0.129596	-0.642065	-0.967314	0.0956605	-0.025544	-0.133039	-0.139773	-0.132672	0.167624	-0.093264	0.389039	0.639293
MA Dead3	-5.47282	0.00418179	0	769000	72.756	33.252	1.571	12.335	5.629	2.376	0.208	0.664	0.364	0.964	0.064	0.191	0.047	0.125	0.125	0.304	0.076	5.88593	1.86187	1.52182	0.196176	1.09114	0.750431	0.375846	-0.681937	-0.177832	-0.438899	-0.015923	-1.19382	-0.718967	-1.3279	-0.90309	-0.90309	-0.517126	-1.11919	0.617582	-0.0241987	-0.188625	-0.247556	-0.26588	-0.522906	-0.245122	-0.267961	-0.237963	-0.207167
MA Dead4	-21.9489	2.93579e-10	0	487100	151.04	98.908	5.838	44.988	66.799	7.51	1.528	2.291	1.122	3.284	0.428	0.714	0.218	0.8	0.757	2.106	0.512	5.68762	2.17909	1.99523	0.766264	1.6531	1.82477	0.87564	0.184123	0.360025	0.0499929	0.516403	-0.368556	-0.146302	-0.661544	-0.09691	-0.120904	0.323458	-0.29073	0.419274	0.293024	0.284788	0.322532	0.296077	0.551433	0.254672	0.598099	0.299894	0.281725
MA Dead5	-8.0506	0.00031881	0	199400	71.963	46.556	3.394	20.005	22.943	3.233	0.863	1.476	0.928	1.561	0.261	0.333	0.133	0.473	0.329	0.838	0.334	5.29973	1.85711	1.66798	0.530712	1.30114	1.36065	0.509606	-0.0639892	0.169086	-0.032452	0.193403	-0.583359	-0.477556	-0.876148	-0.325139	-0.482804	-0.076756	-0.476254	0.0313812	-0.0289582	-0.0424675	0.0869796	-0.055881	0.0873132	-0.111363	0.349986	0.108955	0.19928
MA Dead6	-0.825389	0.304621	0	114500	46.442	29.773	1.436	7.12	7.047	1.045	0.271	0.367	0.26	1.18	0.136	0.142	0.078	0.176	0.226	0.408	0.101	5.05881	1.66691	1.47382	0.157154	0.85248	0.848004	0.0191163	-0.567031	-0.435334	-0.585027	0.071882	-0.866461	-0.847712	-1.10791	-0.754487	-0.645892	-0.38934	-0.995679	-0.209538	-0.219157	-0.236621	-0.286578	-0.50454	-0.425333	-0.601852	-0.153055	-0.495465	-0.353295
MA Dead7	-0.731133	0.324946	0	34540	60.051	38.638	1.924	17.558	7.649	3.831	0.136	1.177	0.587	0.906	0.212	0.262	0.046	0.236	0.208	0.601	0.047	4.53832	1.77852	1.58701	0.284205	1.24448	0.883605	0.583312	-0.866461	0.0707765	-0.231362	-0.0428718	-0.673664	-0.581699	-1.33724	-0.627088	-0.681937	-0.221126	-1.3279	-0.730022	-0.107547	-0.123429	-0.159527	-0.112545	-0.389732	-0.0376563	-0.452485	0.0106455	0.000370085
MA Dead8	-6.74913	0.00117053	0	20000	51.246	26.935	1.906	23.179	34.487	4.069	0.459	1.049	0.88	3.463	0.232	0.367	0.066	0.476	0.338	0.941	0.127	4.30103	1.70966	1.43032	0.280123	1.36509	1.53766	0.609488	-0.338187	0.0207755	-0.0555173	0.539452	-0.634512	-0.435334	-1.18046	-0.322393	-0.471083	-0.0264104	-0.896196	-0.967314	-0.176408	-0.280126	-0.163609	0.00807512	0.264318	-0.0114807	0.0757883	-0.0393555	0.176215
MA Dead9	-13.4785	1.40076e-06	0	380339	115.817	81.22	3.805	67.889	35.363	12.142	0.53	2.664	1.154	2.447	0.241	0.404	0.09	0.258	0.138	0.365	0.146	5.58017	2.06377	1.90966	0.580355	1.8318	1.54855	1.08429	-0.275724	0.425534	0.0622058	0.388634	-0.617983	-0.393619	-1.04576	-0.58838	-0.860121	-0.437707	-0.835647	0.311827	0.177705	0.19922	0.136622	0.47478	0.275212	0.463322	0.138251	0.365403	0.293938
MA Dead10	-3.31711	0.0349888	0	362431	96.102	54.509	2.404	22.325	11.364	4.549	0.275	1.285	0.857	0.832	0.226	0.237	0.042	0.403	0.147	0.423	0.092	5.55923	1.98273	1.73647	0.380934	1.34879	1.05553	0.657916	-0.560667	0.108903	-0.0670192	-0.0798767	-0.645892	-0.625252	-1.37675	-0.394695	-0.832683	-0.37366	-1.03621	0.290881	0.0966649	0.026025	-0.0627978	-0.00822811	-0.217806	0.0369475	-0.146692	0.0487721	0.164713
MA Dead11	-11.8193	7.36103e-06	0	479300	142.617	90.2	3.722	40.774	20.901	12.886	0.609	4.596	1.708	2.716	0.663	0.461	0.14	0.544	0.254	0.832	0.157	5.68061	2.15417	1.95521	0.570776	1.61038	1.32017	1.11012	-0.215383	0.66238	0.232488	0.43393	-0.178486	-0.336299	-0.853872	-0.264401	-0.595166	-0.0798767	-0.8041	0.412264	0.268104	0.244763	0.127044	0.253364	0.0468301	0.48915	0.198593	0.602249	0.46422
MA Dead12	-1.65825	0.159997	0	400000	171.553	63.498	5.172	29.417	33.183	4.625	0.51	1.286	0.459	2.31	0.133	0.191	0.043	0.148	0.112	0.328	0.079	5.60206	2.2344	1.80276	0.713659	1.4686	1.52092	0.665112	-0.29243	0.109241	-0.338187	0.363612	-0.876148	-0.718967	-1.36653	-0.829738	-0.950782	-0.484126	-1.10237	0.333716	0.348331	0.0923169	0.269926	0.111579	0.247579	0.0441433	0.121546	0.04911	-0.106455
MA Dead13	-1.95538	0.123967	0	302107	79.634	36.407	1.719	6.18	4.87	1.124	0.176	0.48	0.135	0.506	0.072	0.153	0.017	0.0001	0.09	0.66	0.072	5.48016	1.9011	1.56118	0.235276	0.790988	0.687529	0.0507663	-0.754487	-0.318759	-0.869666	-0.295849	-1.14267	-0.815309	-1.76955	-4	-1.04576	-0.180456	-1.14267	0.211817	0.015031	-0.149258	-0.208456	-0.566031	-0.585808	-0.570202	-0.340512	-0.37889	-0.637934
MA Dead14	-28.0446	6.61312e-13	0	690600	84.376	52.684	3.083	61.99	83.061	19.801	0.72	3.541	2.503	2.936	0.471	0.471	0.166	0.595	0.335	0.816	0.361	5.83923	1.92622	1.72168	0.488974	1.79232	1.9194	1.29669	-0.142668	0.549126	0.398461	0.467756	-0.326979	-0.326979	-0.779892	-0.225483	-0.474955	-0.0883098	-0.442493	0.570883	0.0401514	0.0112356	0.0452413	0.435302	0.64606	0.675719	0.271308	0.488995	0.630193
MA Dead15	-10.0644	4.25659e-05	0	509000	126.739	80.97	3.335	44.645	21.226	4.287	0.885	1.183	0.72	4.368	0.177	0.306	0.079	0.174	0.15	0.19	0.07	5.70672	2.10291	1.90832	0.523096	1.64977	1.32687	0.632153	-0.0530567	0.0729847	-0.142668	0.640283	-0.752027	-0.514279	-1.10237	-0.759451	-0.823909	-0.721246	-1.1549	0.438374	0.216843	0.197881	0.0793636	0.292753	0.0535312	0.011185	0.360919	0.0128537	0.0890645
MA Dead16	-2.69794	0.0630953	0	75250	21.51	12.56	1.2	4.53	9.47	1.14	0.26	0.39	0.22	0.89	0.07	0.14	0.04	0.13	0.09	0.54	0.06	4.87651	1.33264	1.09899	0.0791812	0.656098	0.97635	0.0569049	-0.585027	-0.408935	-0.657577	-0.05061	-1.1549	-0.853872	-1.39794	-0.886057	-1.04576	-0.267606	-1.22185	-0.391837	-0.553427	-0.611454	-0.364551	-0.700921	-0.296987	-0.564064	-0.171051	-0.469066	-0.425845
MA Dead17	-3.18415	0.0397667	0	146600	49.62	27.95	1.19	2.77	3.54	0.64	0.24	0.23	0.18	1	0.06	0.11	0.03	0.11	0.08	0.75	0.07	5.16613	1.69566	1.44638	0.075547	0.44248	0.549003	-0.19382	-0.619789	-0.638272	-0.744727	0	-1.22185	-0.958607	-1.52288	-0.958607	-1.09691	-0.124939	-1.1549	-0.10221	-0.190411	-0.264061	-0.368185	-0.91454	-0.724334	-0.814788	-0.205813	-0.698403	-0.512996
MA Dead18	-10.4468	2.90402e-05	0	171600	46.37	26.36	2.14	25.58	34.86	5.11	0.54	1.51	0.91	7.81	0.43	0.82	0.2	0.65	0.6	1.87	0.46	5.23452	1.66624	1.42095	0.330414	1.4079	1.54233	0.708421	-0.267606	0.178977	-0.0409586	0.892651	-0.366532	-0.0861861	-0.69897	-0.187087	-0.221849	0.271842	-0.337242	-0.0338266	-0.21983	-0.289498	-0.113318	0.050881	0.26899	0.0874525	0.146369	0.118846	0.190773
MA Dead19	-6.34309	0.00175577	0	217200	53.5	41.54	3.29	29.05	42.17	7.44	0.33	1.74	0.64	0.56	0.14	0.16	0.13	0.17	0.11	0.39	0.09	5.33686	1.72835	1.61847	0.517196	1.46315	1.625	0.871573	-0.481486	0.240549	-0.19382	-0.251812	-0.853872	-0.79588	-0.886057	-0.769551	-0.958607	-0.408935	-1.04576	0.0685159	-0.157714	-0.0919767	0.0734637	0.106127	0.351667	0.250604	-0.0675104	0.180418	0.037912
MA Dead20	-20.6689	1.05586e-09	0	20000	169.3	111.11	7.89	115.24	57.88	20.54	1.11	3.69	1.52	2	0.36	0.37	0.22	0.46	0.36	0.55	0.12	4.30103	2.22866	2.04575	0.897077	2.0616	1.76253	1.3126	0.045323	0.567026	0.181844	0.30103	-0.443697	-0.431798	-0.657577	-0.337242	-0.443697	-0.259637	-0.920819	-0.967314	0.342589	0.33531	0.453345	0.704584	0.489192	0.691632	0.459299	0.506895	0.413576
MA Dead21	-3.07905	0.0439799	0	45000	51.83	30.78	3.21	48.95	46.9	5.81	0.28	1.09	0.42	0.47	0.06	0.05	0.11	0.07	0.07	0.18	0.09	4.65321	1.71458	1.48827	0.506505	1.68975	1.67117	0.764176	-0.552842	0.0374265	-0.376751	-0.327902	-1.22185	-1.30103	-0.958607	-1.1549	-1.1549	-0.744727	-1.04576	-0.615131	-0.171486	-0.222175	0.0627728	0.332733	0.397836	0.143208	-0.138866	-0.0227045	-0.145019
MA Dead22	-4.00149	0.0179599	0	18048	38.04	53.73	0.74	8.41	3.61	1.56	0.32	0.51	0.41	0.75	0.19	0.16	0.07	0.21	0.16	0.77	0.12	4.25643	1.58024	1.73022	-0.130768	0.924796	0.557507	0.193125	-0.49485	-0.29243	-0.387216	-0.124939	-0.721246	-0.79588	-1.1549	-0.677781	-0.79588	-0.113509	-0.920819	-1.01191	-0.305827	0.0197737	-0.574501	-0.432224	-0.71583	-0.427844	-0.0808744	-0.352561	-0.155484
MA Dead23	-2.88675	0.0528123	0	115850	129.49	91.69	4.44	23.36	13.11	6.25	0.42	2.25	1.61	1.95	0.43	0.5	0.12	0.62	0.29	1.44	0.16	5.0639	2.11224	1.96232	0.647383	1.36847	1.1176	0.79588	-0.376751	0.352183	0.206826	0.290035	-0.366532	-0.30103	-0.920819	-0.207608	-0.537602	0.158362	-0.79588	-0.204448	0.226169	0.251879	0.203651	0.0114533	-0.155734	0.174912	0.0372249	0.292052	0.438558
MA Dead24	-2.25049	0.0953075	0	78700	74.66	45.11	1.68	6.76	7.63	1.72	0.26	0.53	0.35	0.86	0.14	0.17	0.06	0.25	0.12	0.76	0.08	4.89597	1.87309	1.65427	0.225309	0.829947	0.882525	0.235528	-0.585027	-0.275724	-0.455932	-0.0655015	-0.853872	-0.769551	-1.22185	-0.60206	-0.920819	-0.119186	-1.09691	-0.372369	-0.0129795	-0.0561703	-0.218423	-0.527073	-0.390812	-0.38544	-0.171051	-0.335855	-0.2242
MA Dead25	-19.9645	2.13562e-09	0	200000	79.19	95.94	2.22	32.43	31.36	5.68	1.34	1.64	1.01	2.76	0.36	0.4	0.09	0.48	0.25	1	0.16	5.30103	1.89867	1.982	0.346353	1.51095	1.49638	0.754348	0.127105	0.214844	0.00432137	0.440909	-0.443697	-0.39794	-1.04576	-0.318759	-0.60206	0	-0.79588	0.0326861	0.0126028	0.271557	-0.0973793	0.153927	0.223039	0.13338	0.54108	0.154713	0.236053
MA Dead26	-10.9429	1.76829e-05	0	20000	98.83	78.71	3.73	27.82	36.56	4.6	0.96	1.12	0.49	3.05	0.14	0.2	0.07	0.21	0.16	0.73	0.09	4.30103	1.99489	1.89603	0.571709	1.44436	1.56301	0.662758	-0.0177288	0.049218	-0.309804	0.4843	-0.853872	-0.69897	-1.1549	-0.677781	-0.79588	-0.136677	-1.04576	-0.967314	0.108821	0.185587	0.127977	0.0873375	0.289669	0.0417894	0.396247	-0.010913	-0.0780719
MA Dead27	-7.29413	0.000679056	0	793000	82.41	87.52	2.07	14.2	7.36	3.7	0.36	1	0.64	0.55	0.22	0.21	0.06	0.3	0.17	0.61	0.11	5.89927	1.91598	1.94211	0.31597	1.15229	0.866878	0.568202	-0.443697	0	-0.19382	-0.259637	-0.657577	-0.677781	-1.22185	-0.522879	-0.769551	-0.21467	-0.958607	0.630929	0.0299124	0.231664	-0.127762	-0.204731	-0.406459	-0.0527667	-0.0297219	-0.060131	0.037912
MA Dead28	-4.78329	0.00829895	0	51300	21.06	17.31	1.15	5.53	10.81	1.11	0.33	0.52	0.4	1.22	0.12	0.3	0.09	0.26	0.17	0.99	0.17	4.71012	1.32346	1.2383	0.0606978	0.742725	1.03383	0.045323	-0.481486	-0.283997	-0.39794	0.0863598	-0.920819	-0.522879	-1.04576	-0.585027	-0.769551	-0.00436481	-0.769551	-0.558227	-0.562609	-0.472146	-0.383034	-0.614294	-0.239511	-0.575645	-0.0675104	-0.344128	-0.166208
MA Dead29	-26.4132	3.37975e-12	0	800	54.05	25.98	3.43	15.83	48.23	2.14	2.19	0.74	0.64	3.79	0.32	0.6	0.2	0.73	0.37	1.53	0.38	2.90309	1.7328	1.41464	0.535294	1.19948	1.68332	0.330414	0.340444	-0.130768	-0.19382	0.578639	-0.49485	-0.221849	-0.69897	-0.136677	-0.431798	0.184691	-0.420216	-2.36525	-0.153272	-0.295804	0.0915619	-0.157539	0.40998	-0.290555	0.75442	-0.190899	0.037912
MA Dead30	-4.51469	0.0108284	0	600000	82.29	74.08	1.94	8.03	10.88	2.44	0.31	0.87	0.56	1.59	0.21	0.26	0.12	0.34	0.17	0.65	0.15	5.77815	1.91535	1.8697	0.287802	0.904716	1.03663	0.38739	-0.508638	-0.0604807	-0.251812	0.201397	-0.677781	-0.585027	-0.920819	-0.468521	-0.769551	-0.187087	-0.823909	0.509807	0.0292796	0.159258	-0.155931	-0.452304	-0.236708	-0.233579	-0.0946627	-0.120612	-0.02008
MA Dead31	0.806406	0.691343	0	110900	28.44	12.73	0.52	1.58	1.06	0.3	0.07	0.12	0.11	0.12	0.03	0.03	0.02	0.04	0.02	0.06	0.02	5.04493	1.45393	1.10483	-0.283997	0.198657	0.0253059	-0.522879	-1.1549	-0.920819	-0.958607	-0.920819	-1.52288	-1.52288	-1.69897	-1.39794	-1.69897	-1.22185	-1.69897	-0.223412	-0.432138	-0.605615	-0.727729	-1.15836	-1.24803	-1.14385	-0.740926	-0.98095	-0.726875
MA Dead32	-2.95224	0.0496307	0	200000	70.63	64.47	2.72	14.3	12.88	2.09	0.41	0.6	0.44	1	0.13	0.19	0.06	0.2	0.12	0.68	0.09	5.30103	1.84899	1.80936	0.434569	1.15534	1.10992	0.320146	-0.387216	-0.221849	-0.356547	0	-0.886057	-0.721246	-1.22185	-0.69897	-0.920819	-0.167491	-1.04576	0.0326861	-0.0370783	0.0989145	-0.00916334	-0.201684	-0.163421	-0.300822	0.0267595	-0.28198	-0.124815
MA Dead33	-0.71647	0.328171	0	508000	99.52	59.6	3.84	26.49	24.4	4.99	0.53	1.71	1.16	2.48	0.52	0.4	0.17	0.56	0.27	0.47	0.17	5.70586	1.99791	1.77525	0.584331	1.42308	1.38739	0.698101	-0.275724	0.232996	0.064458	0.394452	-0.283997	-0.39794	-0.769551	-0.251812	-0.568636	-0.327902	-0.769551	0.43752	0.111843	0.0648031	0.140599	0.0660624	0.114053	0.0771321	0.138251	0.172865	0.29619
MA Dead34	-10.2278	3.61494e-05	0	78530	66.287	49.993	2.979	33.553	35.098	5.085	0.794	1.427	0.388	6.154	0.089	0.089	0.021	0.116	0.117	0.305	0.052	4.89504	1.82143	1.69891	0.474071	1.52573	1.54528	0.706291	-0.100179	0.154424	-0.411168	0.789157	-1.05061	-1.05061	-1.67778	-0.935542	-0.931814	-0.5157	-1.284	-0.373308	-0.0646391	-0.011534	0.0303383	0.168712	0.271945	0.0853225	0.313796	0.094293	-0.179436
MA Dead35	-0.787138	0.312784	0	387600	72.023	61.727	1.667	0.968	0.75	0.118	0.231	0.069	0.066	0.172	0.021	0.03	0.019	0.042	0.03	0.197	0.021	5.58838	1.85747	1.79048	0.221936	-0.0141246	-0.124939	-0.928118	-0.636388	-1.16115	-1.18046	-0.764472	-1.67778	-1.52288	-1.72125	-1.37675	-1.52288	-0.705534	-1.67778	0.32004	-0.0285963	0.080032	-0.221797	-1.37114	-1.39828	-1.54909	-0.222412	-1.22128	-0.948724
MA Dead36	-11.097	1.51569e-05	0	13512	80.587	39.29	2.865	27.631	27.471	6.374	0.85	1.991	0.809	3.253	0.261	0.28	0.091	0.346	0.2	0.557	0.17	4.13072	1.90626	1.59428	0.457125	1.4414	1.43887	0.804412	-0.0705811	0.299071	-0.0920515	0.512284	-0.583359	-0.552842	-1.04096	-0.460924	-0.69897	-0.254145	-0.769551	-1.13762	0.0201975	-0.116161	0.0133924	0.084377	0.165537	0.183444	0.343395	0.23894	0.139681
MA Dead37	-19.0931	5.10494e-09	0	56000	179.891	79.953	5.682	60.438	52.168	15.771	0.951	4.256	1.269	4.678	0.349	0.283	0.084	0.549	0.352	0.937	0.162	4.74819	2.25501	1.90283	0.754501	1.78131	1.7174	1.19786	-0.0218195	0.629002	0.103462	0.67006	-0.457175	-0.548214	-1.07572	-0.260428	-0.453457	-0.0282604	-0.790485	-0.520156	0.368942	0.192392	0.310769	0.424291	0.444067	0.576891	0.392156	0.568871	0.335194
MA Dead38	-20.253	1.60042e-09	0	592869	270.385	107.394	7.66	65.665	60.948	15.379	1.128	2.682	0.586	6.378	0.103	0.147	0.031	0.159	0.147	0.254	0.04	5.77296	2.43198	2.03098	0.884229	1.81733	1.78496	1.18693	0.0523091	0.428459	-0.232102	0.804685	-0.987163	-0.832683	-1.50864	-0.798603	-0.832683	-0.595166	-1.39794	0.504615	0.545915	0.320537	0.440497	0.460314	0.511622	0.56596	0.466285	0.368328	-0.0003704
MA Dead39	-3.98393	0.0182723	0	149345	27.029	36.255	1.225	9.493	12.12	2.007	0.256	0.634	0.352	0.827	0.095	0.18	0.045	0.174	0.142	0.597	0.093	5.17419	1.43183	1.55937	0.0881361	0.977403	1.0835	0.302547	-0.59176	-0.197911	-0.453457	-0.0824945	-1.02228	-0.744727	-1.34679	-0.759451	-0.847712	-0.224026	-1.03152	-0.0941532	-0.454238	-0.151075	-0.355596	-0.379616	-0.189834	-0.318421	-0.177784	-0.258042	-0.221725
MA Dead40	-2.27775	0.0929829	0	204000	100.757	55.47	3.311	30.217	16.628	3.948	0.361	0.969	0.457	2.846	0.107	0.141	0.037	0.229	0.104	0.332	0.072	5.30963	2.00328	1.74406	0.519959	1.48025	1.22084	0.596377	-0.442493	-0.0136762	-0.340084	0.454235	-0.970616	-0.850781	-1.4318	-0.640165	-0.982967	-0.478862	-1.14267	0.0412863	0.117208	0.033615	0.0762269	0.123232	-0.052497	-0.0245913	-0.0285172	-0.0738072	-0.108352
[truncated: 8 more columns]

## Sheet: Logistic C81 et C102
		Data ajoutées	c1	c2	c3	c4	c5	c6	c7	c8	c9	c10	c11	c12	c13	c14	c15	c16	c17	c18	c19	c20	c21	c22	c23	c24	c25	c26	c27	c28	c29	c30	c31	c32	c33	c34
Nos Ref	Survivant	CK	C0	C2	C3	C4	C5:1	C5	C6, hexanoylcarnitine	C5OH	C8:1	C8	C3DC, malonylcarnitine	C10:2	C10:1	C10	C4DC	C5DC, glutarylcarnitine	C12:1	C12	C6DC	C14:2	C14:1	C14	C8DC	C14OH	C16:1, hexadecenoylcarnitine	C16	C10DC	C16:1OH	C16OH	C18:2	C18:1, oleylcarnitine	C18	C18:2OH	C18:1OH
MA Surv1	1	22380	59.134	27.633	1.17	11.778	0.057	5.909	1.831	0.271	0.303	0.41	0.165	0.442	0.495	0.289	0.056	1.628	0.131	0.147	0.022	0.015	0.177	0.19	0.029	0.068	0.114	0.182	0.018	0.091	0.061	0.063	0.126	0.135	0.009	0.072
MA Surv2	1	35000	52.938	20.242	1.184	3.544	0.032	2.138	0.74	0.085	0.215	0.269	0.047	0.383	0.217	0.096	0.062	0.337	0.121	0.061	0.084	0	0.051	0.063	0.039	0	0.049	0.196	0.025	0.016	0.041	0.033	0.108	0.1	0.008	0.033
MA Surv3	1	200000	140.682	54.52	5.344	33.742	0.089	29.172	5.83	0.425	1.632	1.762	0.246	1.402	0.868	0.469	0.115	1.683	0.294	0.274	0.095	0.118	0.299	0.168	0.065	0.058	0.19	0.722	0.035	0.048	0.071	0.126	0.437	0.177	0	0.067
MA Surv4	1	42300	74.691	23.159	1.588	3.222	0.036	3.292	0.867	0.061	0.179	0.303	0.067	0.127	0.525	0.133	0.036	0.524	0.048	0.027	0.032	0.057	0.067	0.059	0.025	0	0.008	0.099	0.042	0.03	0.023	0.026	0.079	0.157	0	0.035
MA Surv5	1	57125	29.411	17.044	1.313	23.746	0.039	13.706	2.603	0.381	0.9	2.081	0.157	1.012	0.601	2.633	0.137	2.143	1.338	1.521	0.067	0.246	1.959	0.736	0.041	0.089	0.865	0.981	0.026	0.15	0.061	0.261	1.241	0.22	0.041	0.065
MA Surv6	1	27800	52.59	49.72	3.6	12.42	0.08	11.87	1.41	0.32	0.32	0.44	0.18	0.26	0.47	0.36	0.08	2.54	0.16	0.24	0.06	0.08	0.28	0.16	0.06	0.03	0.18	0.79	0.04	0.08	0.06	0.1	0.45	0.23	0.04	0.04
MA Surv7	1	115025	42.43	23.61	0.72	5.2		3.8	1.78	0.05		1.6				1.08		0.15	0.18	0.21		0.13	0.26	0.12				0.18				0.11
MA Surv8	1	99400	231.44	121.27	5.34	39.81		23.8	15.06	0.63		7.82				5.61		1.49	1.68	1.51		0.37	2.02	1.17				2.06				0.53
MA Surv9	1	96619	49.13	20.34	1.76	2.75	0.07	2.03	0.81	0.12	0.14	0.34	0.05	0.18	0.43	0.22	0.05	0.51	0.05	0.05	0.02	0.03	0.05	0.02	0.02	0.02	0.04	0.06	0.01	0.01	0.01	0.04	0.06	0.03	0.01	0.01
MA Surv10	1	200000	39.009	15.12	0.965	3.299	0.048	4.887	0.473	0.176	0.105	0.128	0.056	0.106	0.138	0.045	0.056	0.59	0.014	0.038	0.024	0.018	0.029	0.02	0.012	0.02	0.034	0.094	0.012	0.067	0.013	0.058	0.051	0.11	0.044	0.029
MA Surv11	1	500000	47.005	33.679	1.301	2.995	0.019	1.914	0.839	0.199	0.206	0.342	0.035	0.267	0.213	0.196	0.049	0.549	0.061	0.064	0.045	0.035	0.104	0.053	0.018	0.016	0.036	0.372	0.029	0.028	0.015	0.064	0.164	0.175	0.01	0.038
MA Dead1	0	601000	67.72	40.066	2.836	11.247	0.059	12.116	2.333	0.273	1.503	0.935	0.335	1.623	0.584	0.438	0.064	1.101	0.212	0.159	0.055	0.082	0.314	0.205	0.061	0.137	0.176	0.44	0.018	0.216	0.352	0.164	0.391	0.4	0.1	0.145
MA Dead2	0	20000	95.88	48.406	2.045	16.491	0.074	13.825	6.146	0.311	0.872	2.813	0.418	2.124	1.32	2.556	0.167	2.201	0.642	0.608	0.071	0.167	0.867	0.396	0.028	0.081	0.503	0.742	0.055	0.168	0.128	0.228	1.165	0.279	0.042	0.152
MA Dead3	0	769000	72.756	33.252	1.571	12.335	0.042	5.629	2.376	0.208	0.7	0.664	0.171	0.643	0.38	0.364	0.082	0.964	0.064	0.191	0.09	0.047	0.125	0.125	0.048	0.031	0.08	0.304	0.056	0.088	0.312	0.076	0.229	0.169	0.051	0.068
MA Dead4	0	487100	151.04	98.908	5.838	44.988	0.106	66.799	7.51	1.528	3.656	2.291	1.391	3.003	0.889	1.122	0.24	3.284	0.428	0.714	0.174	0.218	0.8	0.757	0.131	0.372	0.891	2.106	0.121	0.639	0.434	0.512	1.734	0.985	0.244	0.433
MA Dead5	0	199400	71.963	46.556	3.394	20.005	0.042	22.943	3.233	0.863	1.534	1.476	0.433	1.422	0.663	0.928	0.105	1.561	0.261	0.333	0.026	0.133	0.473	0.329	0.156	0.21	0.377	0.838	0.08	0.151	0.196	0.334	0.714	0.461	0.045	0.119
MA Dead6	0	114500	46.442	29.773	1.436	7.12	0.096	7.047	1.045	0.271	0.547	0.367	0.105	0.54	0.23	0.26	0.044	1.18	0.136	0.142	0.053	0.078	0.176	0.226	0.018	0.088	0.139	0.408	0.02	0.1	0.039	0.101	0.427	0.217	0.078	0.07
MA Dead7	0	34540	60.051	38.638	1.924	17.558	0	7.649	3.831	0.136	0.699	1.177	0.103	1.092	0.445	0.587	0.131	0.906	0.212	0.262	0.094	0.046	0.236	0.208	0.094	0.042	0.173	0.601	0.064	0.115	0.016	0.047	0.356	0.206	0.04	0.079
MA Dead8	0	20000	51.246	26.935	1.906	23.179	0.067	34.487	4.069	0.459	1.194	1.049	0.304	1.988	0.833	0.88	0.071	3.463	0.232	0.367	0.068	0.066	0.476	0.338	0.043	0.2	0.253	0.941	0.023	0.2	0.209	0.127	0.692	0.312	0.135	0.16
MA Dead9	0	40000	115.817	81.22	3.805	67.889	0.058	35.363	12.142	0.53	2.346	2.664	0.419	2.736	1.361	1.154	0.1	2.447	0.241	0.404	0.166	0.09	0.258	0.138	0.143	0.071	0.169	0.365	0.019	0.104	0.111	0.146	0.291	0.212	0.106	0.053
MA Dead10	0	362431	96.102	54.509	2.404	22.325	0.038	11.364	4.549	0.275	1.125	1.285	0.209	1.153	0.613	0.857	0.099	0.832	0.226	0.237	0.093	0.042	0.403	0.147	0.055	0.055	0.238	0.423	0.026	0.141	0.082	0.092	0.487	0.275	0.042	0.078
MA Dead11	0	479300	142.617	90.2	3.722	40.774	0.082	20.901	12.886	0.609	3.5	4.596	0.545	3.862	1.485	1.708	0.178	2.716	0.663	0.461	0.138	0.14	0.544	0.254	0.059	0.115	0.347	0.832	0.09	0.21	0.226	0.157	0.701	0.246	0.075	0.164
MA Dead12	0	400000	171.553	63.498	5.172	29.417	0.089	33.183	4.625	0.51	1.417	1.286	0.428	1.114	0.7	0.459	0.127	2.31	0.133	0.191	0.139	0.043	0.148	0.112	0.094	0.059	0.145	0.328	0.05	0.12	0.107	0.079	0.299	0.236	0.055	0.181
MA Dead13	0	1010000	79.634	36.407	1.719	6.18	0.062	4.87	1.124	0.176	0.358	0.48	0.139	0.362	0.199	0.135	0.111	0.506	0.072	0.153	0.02	0.017	0	0.09	0.046	0	0.15	0.66	0.035	0.081	0.081	0.072	0.372	0.215	0.029	0.086
MA Dead14	0	690600	84.376	52.684	3.083	61.99	0.07	83.061	19.801	0.72	1.579	3.541	0.9	2.008	2.015	2.503	0.261	2.936	0.471	0.471	0.179	0.166	0.595	0.335	0.15	0.181	0.476	0.816	0.163	0.346	0.176	0.361	1.099	0.292	0.146	0.197
MA Dead15	0	509000	126.739	80.97	3.335	44.645	0.09	21.226	4.287	0.885	1.231	1.183	0.291	0.86	0.307	0.72	0.201	4.368	0.177	0.306	0.184	0.079	0.174	0.15	0.131	0.072	0.076	0.19	0.022	0.061	0.053	0.07	0.15	0.14	0.12	0.06
MA Dead16	0	75250	21.51	12.56	1.2	4.53	0.08	9.47	1.14	0.26	0.3	0.39	0.15	0.44	0.27	0.22	0.05	0.89	0.07	0.14	0.04	0.04	0.13	0.09	0.07	0.02	0.08	0.54	0.04	0.06	0.04	0.06	0.27	0.19	0.04	0.03
MA Dead17	0	146600	49.62	27.95	1.19	2.77	0.06	3.54	0.64	0.24	0.18	0.23	0.1	0.14	0.17	0.18	0.1	1	0.06	0.11	0.07	0.03	0.11	0.08	0.07	0.02	0.08	0.75	0.05	0.05	0.03	0.07	0.35	0.23	0.04	0.03
MA Dead18	0	171600	46.37	26.36	2.14	25.58	0.12	34.86	5.11	0.54	1.42	1.51	0.27	1.81	0.86	0.91	0.11	7.81	0.43	0.82	0.07	0.2	0.65	0.6	0.08	0.16	0.7	1.87	0.11	0.27	0.25	0.46	1.29	0.27	0.12	0.13
MA Dead19	0	217200	53.5	41.54	3.29	29.05		42.17	7.44	0.33		1.74				0.64		0.56	0.14	0.16		0.13	0.17	0.11				0.39				0.09
MA Dead20	0	20000	169.3	111.11	7.89	115.24		57.88	20.54	1.11		3.69				1.52		2	0.36	0.37		0.22	0.46	0.36				0.55				0.12
MA Dead21	0	45000	51.83	30.78	3.21	48.95		46.9	5.81	0.28		1.09				0.42		0.47	0.06	0.05		0.11	0.07	0.07				0.18				0.09
MA Dead22	0	18048	38.04	53.73	0.74	8.41	0.1	3.61	1.56	0.32	0.71	0.51	0.14	0.61	0.33	0.41	0.08	0.75	0.19	0.16	0.09	0.07	0.21	0.16	0.07	0.04	0.15	0.77	0.07	0.06	0.04	0.12	0.51	0.27	0.06	0.03
MA Dead23	0	115850	129.49	91.69	4.44	23.36	0.12	13.11	6.25	0.42	1.08	2.25	0.3	1.19	1.1	1.61	0.15	1.95	0.43	0.5	0.15	0.12	0.62	0.29	0.1	0.05	0.36	1.44	0.09	0.1	0.06	0.16	0.93	0.35	0.09	0.06
MA Dead24	0	78700	74.66	45.11	1.68	6.76	0.08	7.63	1.72	0.26	0.49	0.53	0.12	0.47	0.45	0.35	0.09	0.86	0.14	0.17	0.06	0.06	0.25	0.12	0.09	0.02	0.13	0.76	0.06	0.07	0.03	0.08	0.38	0.24	0.07	0.04
MA Dead25	0	200000	79.19	95.94	2.22	32.43	0.12	31.36	5.68	1.34	1.89	1.64	0.37	2	0.71	1.01	0.12	2.76	0.36	0.4	0.11	0.09	0.48	0.25	0.1	0.05	0.28	1	0.09	0.11	0.06	0.16	0.72	0.33	0.07	0.06
MA Dead26	0	20000	98.83	78.71	3.73	27.82	0.12	36.56	4.6	0.96	0.95	1.12	0.27	1.15	0.57	0.49	0.27	3.05	0.14	0.2	0.15	0.07	0.21	0.16	0.13	0.03	0.14	0.73	0.07	0.08	0.04	0.09	0.43	0.29	0.05	0.08
MA Dead27	0	793000	82.41	87.52	2.07	14.2		7.36	3.7	0.36		1				0.64		0.55	0.22	0.21		0.06	0.3	0.17				0.61				0.11
MA Dead28	0	51300	21.06	17.31	1.15	5.53	0.06	10.81	1.11	0.33	0.36	0.52	0.08	0.56	0.46	0.4	0.06	1.22	0.12	0.3	0.05	0.09	0.26	0.17	0.08	0.03	0.17	0.99	0.05	0.1	0.07	0.17	0.49	0.33	0.06	0.05
MA Dead30	0	600000	82.29	74.08	1.94	8.03	0.09	10.88	2.44	0.31	0.71	0.87	0.24	0.6	0.71	0.56	0.1	1.59	0.21	0.26	0.13	0.12	0.34	0.17	0.09	0.03	0.21	0.65	0.07	0.08	0.04	0.15	0.51	0.25	0.05	0.04
MA Dead31	0	110900	28.44	12.73	0.52	1.58		1.06	0.3	0.07		0.12				0.11		0.12	0.03	0.03		0.02	0.04	0.02				0.06				0.02
MA Dead32	0	200000	70.63	64.47	2.72	14.3	0.11	12.88	2.09	0.41	0.51	0.6	0.11	0.51	0.51	0.44	0.1	1	0.13	0.19	0.07	0.06	0.2	0.12	0.07	0.02	0.12	0.68	0.06	0.06	0.03	0.09	0.41	0.22	0.05	0.03
MA Dead33	0	508000	99.52	59.6	3.84	26.49	0.09	24.4	4.99	0.53	0.6	1.71	0.27	0.7	1.09	1.16	0.17	2.48	0.52	0.4	0.09	0.17	0.56	0.27	0.08	0.07	0.25	0.47	0.04	0.16	0.09	0.17	0.56	0.18	0.1	0.12
MA Dead34	0	78530	66.287	49.993	2.979	33.553	0.088	35.098	5.085	0.794	1.308	1.427	0.422	1.638	0.6	0.388	0.214	6.154	0.089	0.089	0.152	0.021	0.116	0.117	0.119	0.046	0.089	0.305	0.025	0.069	0.04	0.052	0.147	0.124	0.026	0.038
MA Dead35	0	387600	72.023	61.727	1.667	0.968	0.007	0.75	0.118	0.231	0.053	0.069	0.044	0.03	0.069	0.066	0.385	0.172	0.021	0.03	0.027	0.019	0.042	0.03	0.012	0.003	0.015	0.197	0.013	0.004	0.013	0.021	0.036	0.072	0.012	0.027
MA Dead36	0	13512	80.587	39.29	2.865	27.631	0.07	27.471	6.374	0.85	2.812	1.991	0.44	2.463	0.864	0.809	0.138	3.253	0.261	0.28	0.105	0.091	0.346	0.2	0.052	0.078	0.219	0.557	0.038	0.159	0.086	0.17	0.467	0.207	0.084	0.094
MA Dead37	0	56000	179.891	79.953	5.682	60.438	0.096	52.168	15.771	0.951	3.169	4.256	0.732	2.222	0.872	1.269	0.487	4.678	0.349	0.283	0.294	0.084	0.549	0.352	0.192	0.109	0.433	0.937	0.064	0.249	0.103	0.162	1.032	0.379	0.127	0.146
MA Dead38	0		270.385	107.394	7.66	65.665	0.144	60.948	15.379	1.128	2.716	2.682	0.865	1.886	0.535	0.586	0.409	6.378	0.103	0.147	0.46	0.031	0.159	0.147	0.232	0.072	0.096	0.254	0.03	0.1	0.044	0.04	0.204	0.163	0.078	0.057
MA Dead39	0		27.029	36.255	1.225	9.493	0.028	12.12	2.007	0.256	0.703	0.634	0.119	0.773	0.291	0.352	0.061	0.827	0.095	0.18	0.047	0.045	0.174	0.142	0.03	0.048	0.143	0.597	0.037	0.093	0.067	0.093	0.394	0.245	0.066	0.057
MA Dead40	0	204000	100.757	55.47	3.311	30.217	0.059	16.628	3.948	0.361	1.012	0.969	0.252	0.973	0.387	0.457	0.067	2.846	0.107	0.141	0.084	0.037	0.229	0.104	0.046	0.032	0.122	0.332	0.023	0.087	0.037	0.072	0.319	0.185	0.038	0.046
HH Ref1			15.05	5.776	0.196	0.248	0.045	0.244	0.014	0.045	0.082	0.025	0.02	0.024	0.024	0.036	0.04	0.108	0.011	0.011	0.008	0.029	0	0	0.033	0.029	0	0.017	0.024	0	0.017	0.019	0	0.019	0.038	0
HH Ref2			23.2	7.465	0.705	0.481	0.026	0.34	0.016	0.051	0.097	0.016	0.038	0.015	0.023	0.008	0.05	0.111	0.008	0.017	0.008	0	0.022	0	0.008	0	0	0.034	0.008	0.014	0	0.016	0.049	0.082	0	0
HH Ref3			22.949	6.914	0.72	0.423	0.027	0.19	0.015	0.045	0.082	0.03	0.028	0.045	0.027	0.027	0.066	0.124	0	0	0.045	0.034	0	0.011	0	0.011	0.043	0.043	0.045	0.043	0	0.038	0.038	0.096	0.038	0
HH Ref4			24.189	7.684	0.402	0.37	0.012	0.167	0.042	0.074	0.035	0.014	0.009	0.009	0.026	0.026	0.048	0.187	0.009	0.018	0.014	0	0	0.01	0.035	0	0	0.028	0.018	0.083	0	0	0	0.016	0.016	0
HH Ref5			23.311	5.28	0.717	0.342	0.029	0.15	0.051	0.05	0.058	0.014	0.037	0.019	0.029	0.01	0.059	0.198	0.025	0.017	0.025	0.012	0.012	0.025	0.029	0	0.074	0.049	0.029	0.012	0	0	0.02	0.041	0	0
HH Ref6			25.076	8.381	0.726	0.374	0.013	0.2	0.026	0.071	0.042	0.014	0.025	0.016	0.029	0.016	0.031	0.171	0	0.027	0.026	0.044	0.033	0	0.021	0	0.027	0	0	0.013	0.027	0.032	0.016	0.064	0.016	0.016
HH Ref7			20.374	6.601	0.572	0.429	0.032	0.257	0.026	0.04	0.077	0.015	0.009	0.012	0.036	0.024	0.064	0.179	0.024	0.073	0.009	0.03	0.045	0.015	0.008	0.03	0.018	0.018	0	0.037	0	0.06	0.02	0.02	0	0
HH Ref8			21.824	6.305	0.737	0.36	0.014	0.196	0.008	0.096	0.032	0.026	0.052	0.011	0.068	0.011	0.063	0.145	0.015	0.031	0.008	0.013	0.013	0.013	0.009	0.013	0	0.019	0.011	0.038	0.038	0	0.043	0.064	0	0.043
HH Ref9			19.405	7.046	0.989	0.468	0	0.269	0.028	0.042	0.055	0.014	0.029	0.01	0.03	0.01	0.068	0.1	0.037	0.037	0.014	0	0.012	0.025	0.029	0.012	0.017	0	0.02	0.034	0	0.016	0.032	0.032	0.016	0.032
HH Ref10			22.522	7.93	0.69	0.441	0.018	0.26	0.057	0.144	0.053	0.018	0.021	0.047	0.032	0.023	0.053	0.244	0	0.035	0.016	0	0.014	0.014	0.026	0	0.018	0.053	0.035	0	0	0.03	0.03	0.089	0	0
HH Ref11			24.105	7.686	0.682	0.453	0.045	0.204	0.025	0.022	0.067	0.029	0.021	0.004	0.051	0.035	0.042	0.214	0.012	0.012	0.025	0	0.015	0.044	0.019	0	0	0.062	0.047	0	0.021	0.022	0	0.045	0	0.045
HH Ref12			21.029	5.765	0.187	0.227	0.031	0.163	0.022	0.102	0.03	0.016	0.022	0.011	0.011	0	0.051	0.069	0.037	0.037	0.015	0	0.013	0.051	0.024	0	0.042	0.028	0.011	0.014	0	0.035	0	0	0	0.035
HH Ref13			23.323	7.921	0.657	0.54	0.026	0.28	0.033	0.038	0.065	0.024	0.03	0.02	0.03	0.03	0.067	0.153	0.022	0.025	0.025	0.013	0.027	0	0.033	0.054	0.014	0.014	0.01	0.014	0.029	0.063	0.021	0.084	0	0
HH Ref14			20.76	6.19	0.721	0.308	0.043	0.188	0.018	0.026	0.082	0.027	0.011	0.024	0.048	0.012	0.034	0.16	0.02	0.02	0.035	0	0.018	0.054	0.027	0	0.045	0.022	0.012	0.045	0	0.043	0.043	0.043	0.043	0
HH Ref15			26.815	8.465	0.799	0.494	0.024	0.239	0.037	0.064	0.039	0.024	0.043	0.011	0.032	0.011	0.059	0.111	0.043	0.022	0.007	0.028	0.097	0.028	0	0	0	0.034	0.021	0.034	0	0	0	0.022	0	0
HH Ref16			18.199	5.872	0.56	0.478	0.034	0.266	0.035	0.068	0.055	0.009	0.003	0.037	0.049	0.024	0.038	0.128	0	0	0.026	0.029	0.015	0	0.009	0	0	0.048	0	0.016	0	0.036	0.018	0.036	0	0.018
HH Ref17			21.33	7.615	0.376	0.227	0.026	0.265	0.037	0.061	0.07	0.026	0.021	0.023	0.081	0	0.025	0.198	0.023	0.011	0.022	0.015	0.045	0	0	0.015	0	0.033	0.012	0.017	0.017	0.037	0.019	0.093	0.037	0.019
HH Ref18			18.365	5.619	0.352	0.237	0.017	0.089	0.044	0.036	0.081	0.016	0	0.023	0.094	0.047	0.075	0.271	0.024	0.024	0.007	0	0.014	0.027	0.016	0.014	0.031	0.078	0.023	0.016	0	0	0	0.017	0.017	0
HH Ref19			30.455	6.706	0.565	0.332	0.042	0.304	0.016	0.05	0.035	0.026	0.044	0.022	0.045	0.045	0.047	0.294	0.011	0.033	0.016	0.041	0.014	0	0.026	0.01	0.017	0.017	0.034	0.035	0	0	0	0.034	0	0.017
HH Ref20			20.464	6.532	0.729	0.413	0.027	0.23	0.031	0.062	0.052	0	0.047	0.028	0.019	0	0.056	0.149	0.023	0.023	0.023	0.015	0.015	0	0.026	0	0	0.018	0.019	0	0.018	0.042	0.042	0.016	0.021	0.021
HH Ref21			18.769	6.242	0.508	0.439	0.016	0.153	0.031	0.065	0.082	0.021	0.027	0.048	0.024	0.012	0.069	0.083	0.013	0.066	0.016	0.026	0.013	0.026	0.008	0	0	0.018	0.024	0.018	0	0.022	0.022	0	0	0
HH Ref22			33.009	9.489	0.606	0.42	0.021	0.242	0.044	0.048	0.051	0.06	0.037	0.058	0.039	0.029	0.103	0.178	0.011	0.021	0.007	0.012	0.012	0.024	0.009	0.012	0.03	0.03	0.019	0.045	0.03	0.019	0.025	0.038	0	0.019
HH Ref23			25.979	8.951	0.73	0.401	0.008	0.198	0.018	0.055	0.117	0.018	0.017	0.032	0.032	0.032	0.054	0.357	0	0.021	0.054	0.012	0	0	0.027	0	0.028	0.028	0.011	0.014	0.014	0	0.019	0.058	0.019	0
HH Ref24			20.988	8.387	0.528	0.425	0.013	0.252	0.039	0.037	0.111	0.026	0.034	0.021	0.029	0.031	0.045	0.099	0.038	0.038	0.016	0.027	0.054	0.04	0.009	0	0.018	0.036	0.021	0	0.018	0.04	0.02	0	0	0.04
HH Ref25			33.186	10.868	0.684	0.612	0.013	0.304	0.023	0.097	0.055	0.028	0.021	0.024	0.085	0.061	0.128	0.174	0.037	0.012	0.047	0.03	0.045	0.011	0.035	0	0.038	0.056	0.024	0.056	0.019	0	0.045	0.045	0.015	0.015
HH Ref26			28.07	9.323	0.533	0.417	0.043	0.231	0.029	0.079	0.086	0.026	0.055	0.032	0.021	0.011	0.07	0.243	0.05	0.01	0.021	0.043	0.014	0.043	0.007	0.043	0.016	0.065	0.032	0.032	0	0.018	0.036	0.073	0	0.036
HH Ref27			43.986	27.129	0.686	0.749	0.033	0.326	0.083	0.072	0.098	0.054	0.063	0.031	0.052	0.073	0.054	0.436	0.028	0.009	0.008	0.046	0.138	0.08	0.018	0.023	0.094	0.079	0.021	0.031	0	0.057	0.113	0.151	0	0.038
HH Ref28			25.347	6.733	0.407	0.346	0.033	0.197	0.068	0.049	0.066	0.023	0.032	0.054	0.043	0.021	0.084	0.128	0.052	0.026	0.009	0.031	0.031	0.016	0.016	0.031	0.031	0.061	0.021	0.031	0.031	0	0.014	0.037	0.037	0
HH Ref29			26.703	11.475	0.301	0.25	0.033	0.18	0.038	0.033	0.093	0.059	0.033	0	0.064	0.026	0.043	0.305	0.039	0.039	0.008	0.045	0.075	0.045	0.017	0	0.062	0.041	0	0.041	0.021	0.02	0.04	0.04	0.02	0.02
HH Ref30			41.471	9.472	0.805	0.481	0.039	0.314	0.043	0.077	0.072	0.018	0.036	0.053	0.053	0.053	0.033	0.174	0.02	0.061	0.026	0.016	0.047	0.063	0.018	0.016	0.017	0	0.026	0	0	0.039	0.039	0	0.059	0
HH Ref31			28.172	7.855	0.583	0.424	0.045	0.271	0.035	0.066	0.18	0.03	0.071	0.036	0.036	0.009	0.057	0.083	0	0.036	0.044	0.017	0.033	0.017	0.018	0.017	0	0.338	0.036	0.023	0.023	0.018	0.047	0.117	0	0
HH Ref32			14.31	5.037	0.156	0.212	0.041	0.123	0.03	0.082	0.146	0.026	0.013	0.022	0.034	0.011	0.064	0.167	0.015	0.059	0.03	0.043	0.029	0.029	0.022	0.014	0	0.331	0.011	0.019	0	0	0.054	0.054	0.08	0.054
HH Ref33			35.132	16.127	0.654	0.391	0.058	0.356	0.081	0.096	0.247	0.035	0.032	0.04	0.066	0.013	0.062	0.203	0.049	0.033	0.03	0	0.03	0.059	0.058	0.03	0.023	0.257	0.026	0	0	0.037	0.055	0.11	0.027	0.055
HH Ref34			26.385	5.707	0.385	0.415	0.018	0.262	0.03	0.072	0.211	0.009	0.035	0.042	0.031	0.031	0.07	0.214	0	0.039	0.03	0.014	0.029	0.072	0.028	0.043	0.055	0.462	0.052	0.018	0.037	0.02	0.02	0.041	0	0.041
HH Ref35			34.549	17.41	0.467	0.324	0.014	0.303	0.042	0.065	0.199	0.05	0.026	0.029	0.052	0.088	0.063	0.186	0.054	0.196	0.025	0.025	0.127	0.063	0.01	0.025	0.048	0.42	0.039	0.048	0	0	0.071	0.094	0.024	0.094
HH Ref36			21.811	4.367	0.578	0.379	0.031	0.288	0.023	0.035	0.025	0.012	0.017	0.011	0.015	0.008	0.045	0.102	0.031	0.022	0.008	0.004	0.012	0.016	0.012	0.012	0	0.04	0.023	0.02	0.013	0.024	0.04	0.073	0.04	0.024
HH Ref37			38.922	20.993	1.168	0.215	0	0.138	0.068	0.05	0.337	0.103	0.062	0.058	0.071	0.032	0.135	0.272	0.051	0.169	0.048	0.031	0.091	0.146	0.007	0.037	0.113	1.771	0.039	0	0.013	0.079	0.378	0.489	0	0.032
HH Ref38			41.965	16.131	0.711	0.235	0.013	0.152	0.017	0.126	0.125	0.045	0.064	0.006	0.162	0.044	0.071	0.188	0.023	0.086	0.017	0.036	0.07	0.044	0.006	0	0	0.262	0	0.022	0	0.079	0.106	0.119	0.013	0.026
HH Ref39			33.169	11.605	0.629	0.161	0	0.142	0.041	0.098	0.091	0.028	0.064	0.014	0.041	0.005	0.068	0.219	0.038	0.072	0.049	0.009	0.045	0.04	0.036	0	0	0.537	0.045	0.036	0.036	0.034	0.248	0.18	0	0.034
HH Ref40			20.459	6.214	0.205	0.08	0	0.008	0.014	0	0.091	0	0.072	0.016	0.073	0.021	0	0.121	0	0.043	0	0.053	0	0.018	0.017	0	0	0.082	0.021	0.051	0	0.06	0.048	0.06	0.012	0
HH Ref41			34.852	7.717	0.339	0.259	0.06	0.153	0.091	0.085	0.11	0	0	0.042	0.084	0.018	0.042	0.081	0	0.092	0.006	0	0.029	0.047	0.012	0	0	0.197	0	0	0	0.039	0.019	0.145	0	0
HH Ref42			27.015	5.63	0.241	0.25	0	0.122	0.015	0.038	0.122	0	0.01	0.042	0.243	0	0.044	0.367	0.005	0.062	0	0	0.005	0.014	0.008	0.005	0	0.053	0	0.044	0	0.065	0.043	0.097	0.011	0.032
HH Ref43			26.304	9.729	0.34	0.071	0.007	0.059	0.016	0.096	0.113	0.004	0.062	0.016	0.047	0.036	0.04	0.197	0.079	0.099	0	0.025	0.013	0.032	0	0	0.021	0.374	0.021	0	0.011	0.026	0.013	0.091	0	0
HH Ref44			21.421	5.729	0.373	0.33	0	0.09	0.063	0.011	0.061	0	0.025	0.011	0.133	0.016	0.035	0.169	0.036	0.006	0	0.017	0.019	0.034	0.012	0	0.017	0.052	0.021	0.009	0.017	0.042	0.011	0.147	0	0.011
Atypical myopathy (dead; n = 40)		266161	87.8868	55.9819	2.91151	26.901	0.0769706	24.1058	5.481	0.522949	1.27159	1.47064	0.337794	1.31456	0.672706	0.760718	0.151235	2.15751	0.225769	0.272282	0.111735	0.0872308	0.314462	0.208	0.0873529	0.0777059	0.234706	0.656744	0.0550588	0.138265	0.108588	0.138103	0.545765	0.269706	0.0746765	0.0944118
Min or % of response		13512	21.06	12.56	0.52	0.968	0	0.75	0.118	0.07	0.053	0.069	0.044	0.03	0.069	0.066	0.044	0.12	0.021	0.03	0.02	0.017	0	0.02	0.012	0	0.015	0.06	0.013	0.004	0.013	0.02	0.036	0.072	0.012	0.027
Max or % of response		1010000	270.385	111.11	7.89	115.24	0.144	83.061	20.54	1.528	3.656	4.596	1.391	3.862	2.015	2.556	0.487	7.81	0.663	0.82	0.46	0.22	0.867	0.757	0.232	0.372	0.891	2.106	0.163	0.639	0.434	0.512	1.734	0.985	0.244	0.433
Atypical myopathy (survivors; n = 11)		126877	74.4055	36.9397	2.20773	12.9551	0.0522222	9.31982	2.93118	0.247091	0.444444	1.40864	0.111444	0.464333	0.439667	1.01191	0.0712222	1.104	0.370636	0.376545	0.0498889	0.0999091	0.481455	0.250818	0.0343333	0.0334444	0.168444	0.521455	0.0263333	0.0577778	0.0394444	0.128273	0.301778	0.148222	0.018	0.0432222
Min or % of response		22380	29.411	15.12	0.72	2.75	0.019	1.914	0.473	0.05	0.105	0.128	0.035	0.106	0.138	0.045	0.036	0.15	0.014	0.027	0.02	0	0.029	0.02	0.012	0	0.008	0.06	0.01	0.01	0.01	0.026	0.051	0.03	0	0.01
Max or % of response		500000	231.44	121.27	5.344	39.81	0.089	29.172	15.06	0.63	1.632	7.82	0.246	1.402	0.868	5.61	0.137	2.54	1.68	1.521	0.095	0.37	2.02	1.17	0.065	0.089	0.865	2.06	0.042	0.15	0.071	0.53	1.241	0.23	0.044	0.072
Control horses (safe; n = 44)		#DIV/0!	26.0163	8.77439	0.561341	0.362068	0.0243182	0.212841	0.0355227	0.0617955	0.0926818	0.0240455	0.0322273	0.0261136	0.0525909	0.0244545	0.0571591	0.183182	0.0230227	0.0406818	0.0198409	0.0196591	0.0314773	0.0294545	0.0179091	0.0112727	0.02175	0.141023	0.0207273	0.02325	0.0102273	0.0278864	0.0435682	0.0720909	0.0136136	0.0185682
SDM deads n = 40		42262.9	8.00515	4.22606	0.270655	3.70912	0.00515671	3.18211	0.811915	0.055716	0.150672	0.178561	0.0444668	0.140853	0.0667528	0.0927272	0.0167287	0.282007	0.0259948	0.0281563	0.0133295	0.00883045	0.033956	0.023175	0.0077878	0.011861	0.0295937	0.0666064	0.0052892	0.0179659	0.016289	0.017198	0.0579308	0.0236556	0.00709927	0.0122343
SDM survivors; n = 11		41878.8	18.0685	9.28104	0.519402	4.05802	0.00709638	2.83994	1.29492	0.0543856	0.1523	0.674844	0.0230045	0.134418	0.0684915	0.512183	0.010143	0.246065	0.172851	0.171749	0.00844695	0.0344783	0.226761	0.110123	0.0055922	0.00941362	0.0812457	0.18153	0.00346738	0.0134712	0.00737334	0.0448024	0.115837	0.0188895	0.00548345	0.00620077
SDM controls; n = 44		#DIV/0!	1.07201	0.674631	0.032735	0.0197511	0.00240172	0.0118025	0.00299091	0.00437072	0.00926944	0.0028832	0.00291364	0.00233373	0.0063194	0.00289372	0.00359688	0.0121814	0.00285215	0.00597296	0.00218537	0.00240044	0.00483409	0.00424581	0.00182443	0.00219993	0.00400886	0.0432522	0.00208826	0.00287644	0.00190689	0.0033798	0.00993607	0.0117733	0.00281798	0.00316769
SD controls; n = 44		#DIV/0!	7.11093	4.475	0.21714	0.131014	0.0159312	0.0782892	0.0198395	0.028992	0.0614865	0.019125	0.0193269	0.0154802	0.0419181	0.0191948	0.023859	0.0808022	0.018919	0.0396202	0.0144961	0.0159227	0.0320657	0.0281635	0.0121019	0.0145927	0.0265918	0.286903	0.013852	0.0190802	0.0126489	0.0224191	0.0659085	0.0780953	0.0186924	0.0210121
Percentiles 97.5 controls; n = 44			41.928	20.7243	0.9752	0.6066	0.057025	0.33895	0.08285	0.1242	0.2443	0.059925	0.070475	0.0577	0.159825	0.0721	0.126125	0.36625	0.05385	0.16375	0.048925	0.045925	0.12475	0.0794	0.035925	0.043	0.0925	0.531375	0.04685	0.055625	0.036925	0.07795	0.237875	0.177825	0.0578	0.054925
Mean Difference vs Perc 97 deads			-45.9588	-35.2576	-1.93631	-26.2944	-0.0199456	-23.7668	-5.39815	-0.398749	-1.02729	-1.41072	-0.267319	-1.25686	-0.512881	-0.688618	-0.0251103	-1.79126	-0.171919	-0.108532	-0.0628103	-0.0413058	-0.189712	-0.1286	-0.0514279	-0.0347059	-0.142206	-0.125369	-0.00820882	-0.0826397	-0.0716632	-0.0601526	-0.30789	-0.0918809	-0.0168765	-0.0394868
Mean Difference vs Perc 98 (survivors)			-32.4775	-16.2155	-1.23253	-12.3485	0.00480278	-8.98087	-2.84833	-0.122891	-0.200144	-1.34871	-0.0409694	-0.406633	-0.279842	-0.939809	0.0549028	-0.73775	-0.316786	-0.212795	-0.000963889	-0.0539841	-0.356705	-0.171418	0.00159167	0.00955556	-0.0759444	0.00992045	0.0205167	-0.00215278	-0.00251944	-0.0503227	-0.0639028	0.0296028	0.0398	0.0117028
